# Supplementary material for: Development of a miniaturized protein microarray as a new serological IgG screening test for zoonotic agents and production diseases in pigs
Source: PLoS One. 2019 May 22;14(5):e0217290. doi: 10.1371/journal.pone.0217290 (PMC6530865; doi:10.1371/journal.pone.0217290)
Supplement: S1 Table — Results represent the measured optical density values of the ELISA tests of 184 pig serum samples as well as the optical density values of the positive and negative controls from every ELISA plate. Samples that were selected for microarray analysis are highlighted with a gray background. (XLSX) [file pone.0217290.s001.xlsx]

## Sheet: S1
sample no.	Salmonella spp.	Trichinella spp.	T. gondii	M. avium	M. hyo- pneumoniae	Y. entero- colitica	Hepatitis E virus	A. pleuro- pneumoniae	Influenza A virus	PRRSV	sample selected for microarray analysis
1	0.156	0.06	0.128	0.617	0.434	0.075	0.12	1.931	1.237	0.102
2	0.365	0.032	0.065	0.325	0.395	0.046	0.041	1.309	0.957	0.119
3	0.233	0.032	0.111	0.507	0.728	0.058	0.137	0.707	0.55	0.108
4	1.383	0.032	0.135	1.006	1.263	0.346	0.057	1.257	0.817	2.546
5	0.186	0.041	0.11	0.373	1.264	0.096	0.096	0.11	0.81	0.217
6	0.305	0.034	0.127	0.384	0.297	0.08	0.832	1.04	0.099	1.067
7	0.386	0.048	0.066	0.392	0.428	0.064	1.76	1.805	0.059	1.138
8	0.17	0.045	0.025	0.227	0.224	0.11	0.255	0.512	0.055	1.056
9	0.086	0.04	0.086	0.35	0.161	0.061	0.858	0.825	0.349	1.423
10	0.102	0.074	1.911	0.305	0.233	0.08	0.779	1.55	0.052	0.835
11	0.116	0.041	0.112	0.37	0.234	1.273	1.912	0.719	0.646	0.077
12	0.325	0.061	0.173	0.929	1.004	1.037	1.542	1.513	1.236	0.095
13	0.46	0.056	0.08	0.284	0.32	1.432	0.122	0.261	1.054	0.102
14	0.363	0.058	0.154	0.41	0.666	0.666	0.073	1.137	1.291	0.077
15	1.133	0.026	0.032	0.232	1.283	0.731	0.086	1.037	0.457	0.08
16	0.317	0.033	0.076	0.127	1.533	0.337	0.19	0.596	0.973	0.092
17	0.451	0.046	0.105	0.342	1.702	1.009	1.752	0.425	0.569	0.087
18	0.23	0.042	0.118	0.348	0.854	0.825	0.098	0.373	0.743	0.187
19	0.258	0.03	0.07	0.152	0.847	0.748	0.104	0.597	0.34	0.071
20	0.311	0.034	0.119	0.338	1.852	0.472	0.785	0.614	0.438	1.282
21	0.316	0.046	0.08	0.203	1.001	0.311	1.398	1.246	0.057	1.716
22	0.206	0.057	0.098	0.375	0.738	0.643	1.144	1.189	0.077	1.164
23	0.236	0.037	0.077	0.238	0.86	0.644	1.093	1.471	0.064	1.999
24	0.288	0.073	0.12	0.482	0.429	0.633	1.708	1.813	0.094	1.559
25	0.191	0.036	0.102	0.188	0.455	1.184	1.628	0.279	0.07	1.466
26	2.375	0.047	0.108	0.146	0.499	0.854	0.036	0.109	1.077	0.482
27	1.331	0.048	0.082	0.369	0.306	1.296	0.315	0.494	0.318	0.678
28	1.986	0.035	0.085	0.763	0.128	2.071	0.234	1.019	0.223	0.883
29	0.209	0.058	0.172	0.538	0.571	0.258	0.389	0.141	0.146	0.112
30	0.277	0.04	0.139	0.483	0.411	1.38	0.999	0.103	0.272	0.096
31	0.122	0.043	0.188	0.669	0.739	0.996	2.223	0.155	0.239	0.097
32	0.209	0.068	0.115	0.296	0.846	0.548	1.798	0.148	0.23	1.971
33	0.731	0.067	0.111	0.203	0.41	0.487	0.35	0.124	0.457	1.316
34	0.356	0.045	0.092	0.18	0.407	0.543	1.276	0.148	0.15	0.928
35	0.32	0.043	0.098	0.391	0.496	0.326	0.684	0.144	0.339	1.478
36	0.133	0.037	0.118	0.253	0.309	0.221	0.656	0.113	0.124	1.016
37	0.836	0.081	0.117	0.779	0.677	0.856	0.363	0.177	0.312	0.991
38	0.683	0.123	0.168	0.761	0.199	0.204	0.499	0.126	0.379	0.418
39	0.185	0.054	0.221	0.601	0.315	0.895	1.551	1.064	0.25	1.165
40	0.692	0.042	0.067	0.251	0.298	1.229	1.496	1.395	0.164	1.291
41	1.356	0.05	0.09	0.293	0.95	0.734	2.168	0.723	0.118	1.235
42	0.945	0.026	0.062	0.34	0.386	1.41	1.705	0.564	0.078	1.152
43	1.208	0.036	0.093	0.726	0.268	1.111	1.554	1.136	0.148	2.158
44	0.219	0.081	0.139	0.483	2.048	1.553	0.737	1.06	0.29	2.425
45	0.208	0.048	0.135	0.179	0.264	0.578	0.74	0.933	0.403	1.077
46	1.295	0.057	0.113	0.28	0.433	1.837	0.205	0.559	0.152	1.062
47	0.417	0.05	0.178	0.432	1.007	1.804	0.622	0.51	0.093	1.137
48	0.253	0.045	0.113	0.181	0.234	0.99	0.981	0.854	0.052	1.427
49	0.545	0.032	0.106	0.348	0.362	0.807	0.946	0.161	0.059	1.779
50	0.273	0.061	0.134	0.383	0.995	1.275	0.324	1.678	0.072	0.627
51	0.371	0.058	0.098	0.65	0.607	0.864	0.745	1.274	0.057	0.627
52	0.142	0.133	0.91	0.171	0.402	0.112	0.251	0.894	0.159	0.075
53	0.753	0.193	0.82	0.374	0.34	0.496	0.45	0.487	0.182	0.096
54	2.132	0.075	0.09	0.305	0.609	0.349	0.283	1.855	0.253	1.403
55	0.655	0.118	0.129	0.426	0.394	0.467	0.52	1.731	0.313	1.205
56	0.572	0.052	0.041	0.485	1.619	0.475	0.383	1.603	0.185	1.014
57	1.674	0.074	0.093	0.285	0.285	0.723	0.084	1.895	0.152	0.554
58	0.141	0.056	0.083	0.295	0.097	0.056	0.07	0.099	0.054	1.342
59	0.253	0.147	0.121	0.3	0.255	0.085	0.126	0.644	0.06	0.64
60	0.163	0.149	0.112	0.547	0.14	0.067	0.132	1.288	0.075	0.952
61	0.125	0.074	0.86	0.424	0.138	0.06	0.056	0.233	0.052	0.681
62	0.141	0.146	0.285	0.408	0.479	0.06	0.072	0.732	0.069	1.407
63	0.134	0.073	0.155	0.599	0.337	0.069	0.077	0.975	0.069	0.792
64	0.073	0.052	0.556	0.604	0.117	0.099	0.128	0.18	0.058	0.794
65	0.184	0.047	0.111	0.561	0.258	0.066	0.129	0.229	0.088	2.203
66	0.098	0.151	0.119	0.262	0.216	0.059	0.114	0.242	0.075	1.345
67	0.132	0.08	0.157	0.369	0.662	0.438	0.711	1.553	0.578	2.266
68	0.581	0.083	0.136	0.431	1.533	0.447	0.646	1.417	0.971	1.952
69	0.395	0.029	0.104	0.162	1.465	0.892	0.371	1.306	0.741	2.355
70	0.53	0.037	0.154	0.428	1.343	0.466	0.296	1.571	0.87	2.448
71	0.157	0.065	0.177	0.355	1.302	0.063	0.547	1.062	0.596	2.389
72	0.797	0.038	0.116	0.494	0.553	1.211	0.361	1.18	0.374	1.631
73	0.624	0.041	0.092	0.242	0.651	0.208	0.245	1.554	0.717	2.108
74	0.245	0.077	0.201	0.457	1.791	0.074	0.293	1.924	1.181	2.226
75	0.657	0.073	0.233	0.407	1.783	1.096	0.185	1.021	0.568	1.117
76	0.762	0.037	0.128	0.337	1.067	0.624	1.294	0.139	0.933	0.065
77	0.654	0.04	0.269	0.631	0.551	0.952	0.34	0.129	1.104	0.093
78	0.741	0.05	0.048	0.012	0.391	0.484	0.294	0.098	0.65	0.074
79	0.729	0.042	0.088	0.202	0.309	0.367	0.65	0.101	1.41	0.058
80	1.179	0.027	0.091	0.288	0.168	0.948	0.506	0.128	0.843	0.055
81	1.002	0.036	0.108	0.258	1.516	0.783	1.105	0.169	1.037	0.086
82	1.181	0.026	0.096	0.331	2.095	1.041	0.116	0.135	0.612	0.059
83	0.618	0.031	0.11	0.364	1.165	0.536	0.186	0.2	0.89	0.07
84	0.803	0.043	0.091	0.148	1.019	1.108	0.61	0.208	1.179	0.101
85	0.158	0.04	0.113	1.001	1.675	0.869	0.312	0.181	1.022	0.084
86	0.751	0.025	0.125	0.243	0.233	0.784	0.086	0.111	1.042	0.075
87	0.509	0.04	0.104	0.191	1.654	1.386	0.412	0.203	1.211	0.075
88	1.323	0.035	0.147	0.259	0.65	1.256	1.083	0.127	1.154	0.058
89	0.868	0.032	0.124	0.306	0.948	0.758	1.219	0.175	1.036	0.061
90	0.365	0.035	0.131	0.26	1.535	0.702	0.124	0.131	1.313	0.06
91	0.633	0.06	0.109	0.22	1.84	1.543	0.227	0.276	1.645	0.09
92	0.917	0.032	0.075	0.28	0.157	1.762	1.646	0.176	1.218	0.078
93	0.742	0.037	0.099	0.436	0.624	1.641	1.79	0.162	1.034	0.082
94	0.306	0.035	0.131	0.362	1.723	1.255	0.656	0.105	0.991	0.083
95	0.421	0.041	0.094	0.124	0.399	1.237	0.927	0.106	0.864	0.068
96	0.364	0.055	0.129	0.558	2.248	1.151	0.222	1.721	0.779	2.358
97	0.482	0.052	0.072	0.559	2.142	1.283	0.155	1.166	1.12	2.545
98	0.338	0.027	0.066	0.24	0.558	0.717	1.04	1.421	0.159	1.36
99	0.602	0.034	0.077	0.216	1.254	0.684	0.288	1.445	0.207	2.197
100	0.131	0.046	0.117	0.468	1.638	0.804	0.45	1.433	1.522	2.514
101	0.434	0.03	0.111	0.463	0.655	1.265	0.459	1.203	0.617	1.74
102	0.951	0.033	0.087	0.309	0.775	0.605	0.785	1.305	0.492	1.494
103	0.217	0.029	0.06	0.193	0.77	0.95	1.46	1.097	0.768	2.079
104	0.928	0.03	0.072	0.443	1.616	1.553	0.217	1.626	0.394	0.961
105	0.297	0.046	0.072	0.177	1.529	1.369	0.937	1.302	0.276	1.371
106	0.286	0.026	0.119	0.322	0.176	1.082	0.173	0.714	0.135	0.077
107	0.123	0.03	0.066	0.404	0.246	0.61	0.077	0.506	0.876	0.076
108	0.341	0.03	0.068	0.419	0.848	1.049	0.102	0.862	0.24	0.085
109	0.346	0.04	0.074	0.219	0.104	0.756	0.073	1.538	0.409	0.122
110	1.471	0.022	0.06	0.286	0.346	1.028	0.113	1.08	0.116	0.092
111	0.883	0.014	0.06	0.255	0.418	1.121	0.157	0.847	0.068	0.109
112	0.276	0.037	0.141	0.29	0.544	1.616	0.124	0.746	0.398	0.112
113	0.066	0.088	0.127	0.464	1.47	0.065	0.172	1.072	0.258	1.617
114	0.143	0.075	0.128	0.339	1.85	0.056	0.685	0.982	0.627	2.002
115	0.239	0.077	0.129	0.494	2.012	0.136	0.164	1.005	0.731	2.214
116	0.101	0.067	0.073	0.257	1.832	0.054	0.109	0.114	0.431	1.747
117	0.133	0.034	0.087	0.43	1.104	0.06	0.076	0.138	0.534	1.267
118	0.213	0.033	0.062	0.309	0.608	0.087	0.172	0.121	0.232	1.341
119	0.085	0.036	0.071	0.812	2.165	0.056	0.148	0.101	0.017	1.984
120	0.082	0.053	0.115	0.458	2.144	0.068	0.138	0.143	0.213	1.313
121	0.153	0.048	0.061	0.468	0.926	0.049	0.142	0.16	0.154	0.871
122	0.084	0.027	0.109	0.594	1.157	0.049	0.1	0.355	0.203	2.064
123	0.132	0.085	0.107	0.528	1.49	0.074	0.323	0.087	0.141	1.159
124	0.305	0.034	0.063	0.261	1.561	0.054	0.08	0.793	0.078	1.056
125	0.093	0.075	0.134	0.516	1.762	0.073	0.213	0.22	0.167	1.31
126	0.173	0.02	0.068	0.189	0.798	0.73	0.085	0.614	0.482	2.185
127	0.099	0.027	0.065	0.357	0.128	0.072	1.285	0.912	0.479	1.979
128	0.182	0.071	0.094	0.42	1.495	1.105	0.136	0.242	0.504	1.82
129	0.199	0.026	0.066	0.376	0.549	0.877	0.19	1.054	0.253	1.987
130	0.098	0.028	0.053	0.368	0.373	0.056	0.059	0.721	0.164	2.181
131	0.413	0.034	0.054	0.263	0.144	0.092	0.074	1.342	0.831	2.29
132	0.077	0.029	0.051	0.449	0.568	0.044	0.154	1.053	0.87	2.038
133	0.197	0.028	0.051	0.322	0.153	0.27	0.078	0.618	0.489	2.213
134	0.067	0.028	0.073	0.366	0.357	1.613	0.146	0.577	0.806	2.392
135	0.341	0.035	0.087	0.532	0.52	1.336	0.671	1.218	0.268	1.813
136	0.241	0.034	0.073	0.571	1.135	0.599	0.384	1.615	0.175	2.257
137	0.252	0.031	0.05	0.635	0.458	0.855	0.285	1.25	0.124	1.597
138	0.164	0.03	0.071	0.647	0.39	0.709	0.198	1.123	0.145	1.64
139	0.383	0.035	0.069	0.391	1.002	0.308	1.96	1.081	0.232	1.12
140	0.086	0.032	0.064	0.276	0.427	0.489	1.283	1.419	0.155	1.268
141	0.183	0.035	0.066	0.238	0.345	1.058	0.937	1.215	0.22	1.554
142	0.251	0.045	0.114	0.365	0.543	0.598	0.53	1.545	0.193	1.837
143	0.144	0.046	0.067	0.284	0.414	0.44	0.251	1.521	0.123	0.829
144	0.215	0.063	0.137	0.531	0.236	0.694	0.903	1.809	0.16	2.246
145	0.218	0.04	0.07	0.487	0.791	0.066	1.189	0.131	0.046	0.091
146	0.187	0.029	0.055	0.538	1.001	0.058	1.098	0.147	0.052	0.062
147	0.289	0.025	0.092	0.69	0.587	0.08	0.148	0.138	0.088	0.083
148	0.433	0.034	0.086	0.335	0.615	0.103	1.128	0.259	0.059	0.079
149	0.229	0.024	0.098	0.295	0.591	0.046	0.63	0.127	0.031	0.075
150	0.11	0.029	0.075	0.319	1.154	0.055	0.418	0.133	0.054	0.077
151	0.108	0.026	0.084	0.329	0.66	0.057	0.159	0.101	0.034	0.081
152	0.993	0.063	0.067	0.487	1.291	0.046	1.078	0.119	0.038	0.078
153	0.087	0.044	0.064	0.312	1.249	0.054	0.785	0.112	0.049	0.187
154	0.234	0.051	0.204	0.979	0.86	0.052	0.273	0.114	0.06	0.096
155	0.082	0.036	0.14	0.418	0.204	0.085	0.435	0.594	0.087	1.86
156	0.075	0.028	0.074	0.162	0.33	0.054	0.036	0.259	0.094	2.198
157	0.164	0.063	0.119	0.63	0.454	0.053	1.919	1.222	0.255	1.506
158	0.189	0.034	0.069	0.412	0.175	0.056	0.501	1.292	0.11	0.963
159	0.381	0.014	0.106	0.511	0.765	0.068	1.851	1.05	0.084	1.923
160	0.344	0.058	0.071	0.437	0.408	0.074	0.676	0.554	0.267	1.683
161	0.208	0.076	0.189	0.458	1.016	0.083	2.219	1.136	0.359	1.803
162	0.496	0.056	0.128	0.697	0.393	0.071	0.647	0.525	0.101	1.916
163	0.372	0.032	0.113	0.727	0.375	0.079	0.821	0.508	0.073	1.906
164	0.114	0.055	0.148	0.502	0.193	0.067	1.171	0.554	0.133	1.459
165	0.404	0.062	0.157	0.981	2.168	0.089	2.031	1.169	0.097	1.453
166	0.332	0.041	0.108	0.68	2.148	1.332	1.962	1.126	0.178	1.441
167	0.296	0.049	0.116	0.936	2.355	1.444	2.032	1.682	0.208	1.798
168	0.594	0.047	0.023	0.619	1.399	0.614	0.442	1.651	0.803	1.855
169	0.695	0.1	0.186	1.103	1.411	0.488	0.709	1.969	0.677	2.189
170	0.325	0.06	0.078	0.869	2.025	1.557	0.898	1.503	0.074	1.024
171	0.414	0.03	0.105	0.785	1.641	0.516	0.411	2.037	0.115	1.884
172	0.935	0.04	0.137	0.359	1.469	0.542	1.517	1.729	0.32	1.958
173	0.928	0.03	0.135	0.792	1.714	1.837	0.7	1.218	0.589	1.9
174	0.347	0.029	0.09	0.213	1.927	0.827	0.522	1.629	0.877	1.786
175	0.094	0.029	0.133	0.189	0.236	0.073	1.008	1.407	0.974	0.555
176	0.375	0.026	0.098	0.267	1.387	0.062	1.271	1.33	0.749	1.636
177	1.075	0.037	0.107	0.768	1.012	0.056	0.687	1.848	1.113	2.22
178	0.256	0.083	0.107	0.624	1.264	0.112	1.684	1.712	0.829	0.792
179	0.253	0.047	0.113	0.675	0.379	0.06	0.946	1.741	0.792	2.393
180	0.392	0.045	0.12	0.69	0.206	0.059	0.804	1.664	0.585	0.851
181	0.268	0.035	0.087	0.262	0.883	0.086	2.076	1.204	0.587	1.358
182	0.325	0.067	0.125	1.051	1.363	0.093	0.419	1.837	0.503	1.582
183	0.24	0.032	0.073	0.486	0.255	0.156	1.316	1.069	1.164	1.911
184	0.136	0.032	0.066	0.394	0.732	0.047	0.862	1.566	0.509	1.018
positive control	Salmonella spp.	Trichinella spp.	T. gondii	M. avium	M. hyo- pneumoniae	Y. entero- colitica	Hepatitis E virus	A. pleuro- pneumoniae	Influenza A virus	PRRSV
plate 1	1.244	1.42	1.329	1.524	0.934	1.458	1.263	1.527	1.454	0.943
plate 1	1.236	1.527	1.299	1.543	0.916	1.427	1.248	1.466	1.48	0.978
plate 2	1.056	1.132	1.078	1.309	1.086	1.558	1.485	1.324	1.438	0.938
plate 2	1.079	1.191	1.103	1.33	1.094	1.484	1.466	1.202	1.377	0.889
negative control	Salmonella spp.	Trichinella spp.	T. gondii	M. avium	M. hyo- pneumoniae	Y. entero- colitica	Hepatitis E virus	A. pleuro- pneumoniae	Influenza A virus	PRRSV
plate 1	0.098	0.047	0.068	0.15	0.058	0.108	0.099	0.078	0.163	0.117
plate 1	0.095	0.038	0.07	0.177	0.06	0.108	0.085	0.077	0.12	0.119
plate 2	0.096	0.032	0.061	0.129	0.059	0.111	0.11	0.075	0.139	0.116
plate 2	0.094	0.037	0.059	0.158	0.058	0.114	0.103	0.084	0.151	0.107
