# Supplementary material for: Development of a miniaturized protein microarray as a new serological IgG screening test for zoonotic agents and production diseases in pigs
Source: PLoS One. 2019 May 22;14(5):e0217290. doi: 10.1371/journal.pone.0217290 (PMC6530865; doi:10.1371/journal.pone.0217290)
Supplement: S2 Table — Results represent the measured signal intensities on the antigen spots from the antigens presented in Table 1 and the signal intensities measured on the purified-pig-IgG spots. One hundred and nineteen microarrays were performed with pig serum and three microarrays were performed with sample diluent buffer as sample material. (XLSX) [file pone.0217290.s002.xlsx]

## Sheet: S2
microarray no.	1	2	3	4	5	6	7	8	9	10	11	12	13	14	15	16	17	18	19	20	21	22	23	24	25	26	27	28	29	30	31	32	33	34	35	36	37	38	39	40	41	42	43	44	45	46	47	48	49
ELISA sample no.	6	7	10	13	15	17	18	26	28	29	31	34	38	39	40	45	47	48	49	52	53	54	56	58	59	61	62	63	64	67	68	70	71	72	73	74	77	78	80	82	84	85	86	87	91	92	95	96	97
Salmonella-inhouse-mix_0.1	0.144225	0.115956	0.232914	0.126943	0.214505	0.188654	0.214648	0.295525	0.327464	0.215932	0.279628	0.21279	0.305991	INVALID	0.100375	0.146032	0.205904	0.223178	0.127827	0.050636	0.203524	0.179456	0.213145	0.192338	0.11216	0.187746	0.265149	0.191356	0.166864	0.289129	0.204549	0.207872	0.21891	0.209089	0.187647	0.179397	0.309528	0.195756	0.295864	0.230357	0.055736	0.142674	0.082482	0.135894	0.310904	0.074892	0.157118	0.091863	0.427997
Salmonella-inhouse-mix_0.1_1	0.174095	0.130825	0.268774	0.138235	0.202339	0.201961	0.233518	0.256708	0.368681	0.218593	0.317099	0.186703	0.247894	0.201423	0.095877	0.148588	0.188414	0.211739	0.142263	0.056289	0.227318	0.166463	0.216303	0.195044	0.120202	0.179972	0.253506	0.194603	0.156948	0.259156	0.173269	0.193738	0.217682	0.157617	0.168523	0.203486	0.338137	0.190053	0.312732	0.220475	0.072438	0.135129	0.080982	0.138058	0.308058	0.077269	0.132455	0.085445	0.42201
Salmonella-inhouse-mix_0.1_2	0.115693	0.090063	0.242317	0.1154	0.16286	0.142298	0.160711	0.254917	0.259316	0.171057	0.258731	0.193372	0.233779	0.200276	0.088969	0.131712	0.200939	0.202737	0.12394	0.046715	0.156251	0.156446	0.207076	0.214348	0.106703	0.148273	0.232083	0.165594	0.128979	0.23262	0.173107	0.173096	0.195005	0.144941	0.132711	0.178264	0.274482	0.125696	0.23313	0.182721	0.047562	0.13096	0.055099	0.107987	0.220124	0.060343	0.113861	0.085574	0.389258
Salmonella-inhouse-mix_0.1_3	0.142186	0.116576	0.268406	0.145306	0.176363	0.172636	0.219164	0.288645	0.321475	0.213444	0.347706	0.216419	0.241149	0.228372	0.096911	0.148217	0.208432	0.224508	0.133349	0.047789	0.221425	0.173408	0.255239	0.177333	0.114038	0.182447	0.244956	0.174937	0.134792	0.293907	0.172845	0.173702	0.206854	0.166849	0.176754	0.207965	0.319619	0.157366	0.300255	0.210902	0.052583	0.126103	0.080914	0.132948	0.302329	0.066556	0.184615	0.071304	0.490785
Salmonella-inhouse-mix_0.2	0.236905	0.229126	0.366515	0.246094	0.331296	0.272593	0.303154	0.406655	0.423247	0.312838	0.373461	0.346257	0.39929	0.381751	0.182103	0.264552	0.34561	0.369293	0.226637	0.086414	0.273496	0.323896	0.350219	0.262666	0.187677	0.344492	0.425994	0.28834	0.221009	0.374661	0.2837	0.286392	0.351442	0.313776	0.299357	0.33193	0.422264	0.231124	0.351933	0.272315	0.119005	0.228203	0.150499	0.242274	0.396041	0.144162	0.235909	0.17223	0.527213
Salmonella-inhouse-mix_0.2_1	0.259783	0.227035	0.402268	0.251993	0.36145	0.297886	0.322251	0.376652	0.416589	0.324241	0.423924	0.351415	0.391669	0.360776	0.190546	0.245624	0.331345	0.378948	0.231155	0.096114	0.307906	0.294493	0.357177	0.281835	0.191473	0.354992	0.422989	0.275138	0.22851	0.388259	0.307457	0.275063	0.341394	0.304415	0.30696	0.360948	0.420885	0.222979	0.357122	0.296864	0.13354	0.222129	0.174089	0.230581	0.403424	0.152764	0.234498	0.167084	0.488877
Salmonella-inhouse-mix_0.2_2	0.198787	0.194126	0.376289	0.22308	0.292248	0.255005	0.268717	0.337692	0.365777	0.267244	0.377547	0.29463	0.337597	0.352532	0.165009	0.216775	0.298918	0.330315	0.190334	0.084272	0.25181	0.289893	0.31163	0.233446	0.183646	0.313537	0.419453	0.269574	0.209944	0.366367	0.251807	0.234558	0.308542	0.271179	0.276174	0.269467	0.383688	0.201318	0.297787	0.259356	0.10925	0.19831	0.09358	0.237097	0.359958	0.135183	0.198531	0.169175	0.462944
Salmonella-inhouse-mix_0.2_3	0.252561	0.223133	0.41799	0.254597	0.346955	0.283151	0.324139	0.412955	0.434594	0.321526	0.428093	0.34026	0.366159	0.365489	0.193731	0.237312	0.333449	0.387454	0.2166	0.097362	0.278212	0.31587	0.350185	0.277776	0.19845	0.324282	0.420853	0.333857	0.216429	0.434236	0.295664	0.263513	0.341833	0.305405	0.297243	0.316807	0.423075	0.224256	0.347323	0.290643	0.121755	0.222427	0.170683	0.220144	0.400439	0.218039	0.232008	0.161233	0.515794
Salmonella-inhouse-mix_0.5	0.400121	0.371508	0.464929	0.390126	0.497286	0.427664	0.452042	0.609218	0.613538	0.387188	0.501247	0.461311	0.527666	0.509061	0.314116	0.36981	0.463374	0.45447	0.332768	0.156378	0.387348	0.53619	0.49402	0.366535	0.310602	0.397918	0.532518	0.379031	0.296399	0.508879	0.444859	0.385458	0.476943	0.461951	0.446712	0.490499	0.530384	0.367422	0.5003	0.451479	0.291572	0.325764	0.320335	0.330841	0.499125	0.246562	0.354708	0.279121	0.577673
Salmonella-inhouse-mix_0.5_1	0.395569	0.344379	0.483068	0.395348	0.473891	0.398847	0.436355	0.557042	0.568626	0.386666	0.503359	0.450876	0.536232	0.495976	0.28301	0.348888	0.455473	0.443527	0.31971	0.154764	0.385249	0.511877	0.515499	0.368331	0.307773	0.398642	0.528928	0.436977	0.291446	0.526278	0.441009	0.393344	0.467791	0.446289	0.434419	0.494026	0.532262	0.366043	0.479224	0.418473	0.310901	0.339853	0.346305	0.343141	0.446664	0.252511	0.359525	0.267215	0.587625
Salmonella-inhouse-mix_0.5_2	0.372133	0.362906	0.491727	0.353058	0.445782	0.406593	0.411657	0.579269	0.585519	0.366439	0.485978	0.422959	0.51095	0.480943	0.29632	0.33674	0.439121	0.421423	0.314804	0.146393	0.373518	0.495397	0.4804	0.33884	0.292247	0.381109	0.518916	0.41595	0.285766	0.469012	0.422862	0.36129	0.436299	0.436651	0.410948	0.457117	0.499762	0.335184	0.44878	0.406275	0.27307	0.32193	0.277107	0.319421	0.447318	0.225481	0.33369	0.268347	0.565461
Salmonella-inhouse-mix_0.5_3	0.405926	0.344957	0.499612	0.395658	0.470186	0.428441	0.470578	0.619698	0.597421	0.405559	0.49467	0.447507	0.514298	0.483722	0.302812	0.367234	0.458126	0.450008	0.345788	0.15137	0.38113	0.530967	0.490886	0.382299	0.303046	0.419962	0.532798	0.428311	0.275082	0.540024	0.433818	0.365867	0.483298	0.448501	0.424182	0.490291	0.540479	0.36429	0.488849	0.439646	0.277211	0.363635	0.326919	0.336527	0.482806	0.242046	0.368601	0.269275	0.592623
Salmonella-ELISA-mix_0.75	0.459559	0.404165	0.495119	0.418496	0.557671	0.474569	0.486614	0.677511	0.66349	0.383444	0.511545	0.470167	0.549147	0.532446	0.327792	0.386888	0.489644	0.459168	0.345929	0.179148	0.398398	0.550008	0.537543	0.389464	0.338302	0.37179	0.527563	0.390372	0.317619	0.541485	0.468496	0.430513	0.483205	0.477719	0.470887	0.510588	0.565886	0.402889	0.51604	0.4733	0.298633	0.372398	0.323955	0.319295	0.514234	0.251171	0.393682	0.292627	0.58943
Salmonella-ELISA-mix_0.75_1	0.441543	0.372119	0.499236	0.401706	0.500377	0.442698	0.461761	0.618166	0.570549	0.382058	0.459467	0.459884	0.532451	0.494121	0.255627	0.343262	0.459102	0.446181	0.30958	0.167672	0.338548	0.526141	0.501779	0.334706	0.30903	0.366706	0.511068	0.404369	0.276244	0.537804	0.453159	0.410138	0.454321	0.443557	0.427488	0.507805	0.551716	0.365815	0.448654	0.421632	0.295334	0.339872	0.314598	0.313083	0.447988	0.235312	0.369171	0.269801	0.571624
Salmonella-ELISA-mix_0.75_2	0.433413	0.404324	0.50027	0.404413	0.512897	0.448648	0.446719	0.639229	0.602919	0.364012	0.501314	0.45155	0.534411	0.497181	0.311953	0.354999	0.467862	0.439455	0.332582	0.165036	0.387689	0.544451	0.497673	0.342147	0.299278	0.388036	0.503262	0.401404	0.293599	0.516597	0.458754	0.401534	0.441221	0.461401	0.425836	0.493808	0.630179	0.367649	0.470423	0.432634	0.276479	0.350393	0.289087	0.303749	0.455352	0.219021	0.338871	0.283652	0.540251
Salmonella-ELISA-mix_0.75_3	0.441195	0.392311	0.514825	0.417477	0.541423	0.477621	0.47437	0.655902	0.653005	0.447008	0.492075	0.473776	0.552895	0.500542	0.328772	0.35582	0.47368	0.447432	0.32298	0.181283	0.380369	0.568193	0.523929	0.375385	0.314903	0.401392	0.531853	0.436042	0.289859	0.549882	0.473767	0.408411	0.479681	0.466862	0.447393	0.505025	0.559853	0.382005	0.488102	0.439093	0.273119	0.364853	0.335752	0.324665	0.484909	0.270291	0.347058	0.280949	0.598794
Salmonella-ELISA-mix_0.1	0.036007	0.031509	0.061546	0.047677	0.160262	0.093664	0.028031	0.237962	0.188138	0.054658	0.106589	0.082146	0.080797	0.076695	0.025641	0.036975	0.027844	0.036261	0.04692	0.014278	0.057826	0.171208	0.122389	0.05266	0.041479	0.061099	0.094618	0.026573	0.039428	0.177681	0.036648	0.092465	0.054858	0.043389	0.045531	0.068671	0.103398	0.036505	0.126851	0.058794	0.017645	0.042715	0.01994	0.03095	0.062018	0.041573	0.020882	0.028981	0.101713
Salmonella-ELISA-mix_0.1_1	0.032345	0.023405	0.072401	0.036178	0.117552	0.055687	0.027849	0.174748	0.147019	0.06316	0.090182	0.054903	0.080691	0.048724	0.024918	0.033899	0.027107	0.021839	0.044772	0.012449	0.048844	0.091832	0.076689	0.042259	0.033204	0.041889	0.099435	0.037692	0.032618	0.158933	0.038868	0.062996	0.039437	0.032499	0.043432	0.036553	0.095149	0.038293	0.084551	0.046682	0.013654	0.057506	0.01422	0.035665	0.048027	0.029261	0.018063	0.021974	0.065729
Salmonella-ELISA-mix_0.1_2	0.029439	0.031458	0.073437	0.044153	0.140954	0.04276	0.020089	0.364123	0.184044	0.067796	0.100538	0.048809	0.07975	0.053583	0.023617	0.032596	0.025861	0.025511	0.040531	0.011679	0.042865	0.110491	0.074131	0.045067	0.032824	0.046902	0.101391	0.036579	0.035656	0.176396	0.039517	0.061595	0.032595	0.035881	0.035977	0.035482	0.150969	0.055941	0.095965	0.049674	0.013549	0.040321	0.025067	0.021536	0.039749	0.015646	0.020742	0.02163	0.063878
Salmonella-ELISA-mix_0.1_3	0.034799	0.033048	0.104628	0.044362	0.116091	0.056977	0.038452	0.36795	0.209001	0.057649	0.0893	0.061507	0.082369	0.054934	0.040586	0.028058	0.026604	0.02645	0.042894	0.020715	0.053916	0.112998	0.079213	0.050821	0.036502	0.041541	0.095763	0.035376	0.039268	0.215683	0.037679	0.053122	0.055382	0.033121	0.039039	0.037615	0.092644	0.037822	0.10985	0.058248	0.019153	0.050996	0.018061	0.03309	0.056908	0.036083	0.020933	0.018629	0.083078
Salmonella-ELISA-mix_0.2	INVALID	0.075147	0.178048	0.091941	0.272664	0.096214	0.065774	0.531107	0.404539	0.113491	0.157475	0.140523	0.213923	0.119775	0.048325	0.065704	0.065928	0.060497	0.091774	0.021861	0.093748	0.269263	0.171551	0.091298	0.063834	0.119596	0.173574	0.066752	0.049696	0.236306	0.084802	0.121253	0.09046	0.082358	0.058812	0.08922	0.190779	0.078915	0.195743	0.123881	0.03305	0.108151	0.06211	0.070561	0.105903	0.061789	0.055078	0.054176	0.157632
Salmonella-ELISA-mix_0.2_1	0.06466	0.064326	0.147932	0.096495	0.213891	0.097004	0.082087	0.416773	0.432234	0.120145	0.155919	0.128254	0.206363	0.100614	0.046069	0.060367	0.060407	0.048281	0.06967	0.022861	0.083598	0.238902	0.152178	0.070003	0.067146	0.11598	0.165022	0.07867	0.0601	0.222234	0.085282	0.116907	0.075242	0.059736	0.084366	0.07525	0.161326	0.064367	0.173514	0.110762	0.031204	0.105947	0.043874	0.081569	0.128802	0.043407	0.057171	0.05442	0.134135
Salmonella-ELISA-mix_0.2_2	0.062124	0.076456	0.138447	0.088955	0.200356	0.061881	0.049874	0.403993	0.33663	0.107387	0.160711	0.120192	0.182214	0.092694	0.047052	0.052144	0.059742	0.059828	0.070978	0.02194	0.080709	0.216903	0.147383	0.060569	0.047435	0.153353	0.181195	0.076966	0.084122	0.229737	0.091753	0.101274	0.065562	0.05972	0.077522	0.075166	0.164583	0.06561	0.178044	0.112013	0.04115	0.06472	0.05455	0.053857	0.097509	0.039773	0.054945	0.041876	0.095778
Salmonella-ELISA-mix_0.2_3	0.067205	0.051583	0.123172	0.077234	0.218724	0.075952	0.064045	0.406543	0.345825	0.090013	0.140384	0.103841	0.165176	0.087531	0.046725	0.042962	0.058092	0.048938	0.067459	0.02473	0.081305	0.230049	0.140138	0.064189	0.046881	0.099063	0.139385	0.063195	0.048465	0.227007	0.079925	0.109775	0.068654	0.058499	0.06735	0.06711	0.167628	0.063212	0.150568	0.113871	0.0347	0.078301	0.038968	0.064218	0.081641	0.046094	0.039723	0.039897	0.130871
Salmonella-ELISA-mix_0.5	0.176382	0.178757	0.298931	0.20975	0.429867	0.169849	0.17741	0.629861	0.549697	0.223749	0.310962	0.248236	0.371114	0.239424	0.131229	0.130424	0.173875	0.127205	0.191255	0.054406	0.200326	0.46399	0.324265	0.168772	0.115029	0.215881	0.319374	0.140091	0.121186	0.270751	0.173204	0.210477	0.171204	0.169974	INVALID	0.195521	0.290885	0.173296	0.30672	0.261706	0.117005	0.175279	0.143358	0.151599	0.237347	0.111268	0.137215	0.09485	0.288509
Salmonella-ELISA-mix_0.5_1	0.181064	0.157969	0.279581	0.199763	0.393451	0.225109	0.154895	0.605021	0.535699	0.225007	0.28596	0.232591	0.377818	0.206203	0.119853	0.113683	0.14701	0.120732	0.188572	0.049071	0.207943	0.402138	0.267792	0.132376	0.105174	0.202972	0.332766	0.157184	0.106977	0.304203	0.176131	0.21934	0.179853	0.15405	0.194578	0.192112	0.297028	0.166541	0.304041	0.251355	0.106109	0.157229	0.134009	0.152387	0.208418	0.105792	0.153249	0.095731	0.265735
Salmonella-ELISA-mix_0.5_2	0.180716	0.175017	0.237956	0.187795	0.373501	0.156017	0.130243	0.582467	0.50605	0.195894	0.261799	0.231363	0.327804	0.19924	0.112127	0.106688	0.136144	0.110065	0.141591	0.046081	0.160923	0.442336	0.313318	0.118511	0.097551	0.193641	0.324429	0.102358	0.101142	0.298351	0.182505	0.181346	0.159633	0.146475	0.175763	0.164323	0.267398	0.164038	0.266157	0.223011	0.090596	0.129821	0.125644	0.105908	0.167087	0.093631	0.151231	0.107241	0.229946
Salmonella-ELISA-mix_0.5_3	0.147167	0.176408	0.23481	0.186099	0.36106	0.186443	0.139086	0.571744	0.502652	0.202304	0.264373	0.213228	0.332837	0.19276	0.114792	0.10176	0.133832	0.109357	0.146429	0.043715	0.163486	0.45449	0.239732	0.133644	0.101458	0.190436	0.291161	0.119146	0.098484	0.283271	0.194767	0.164299	0.161594	0.132085	0.146918	0.181256	0.301113	0.157833	0.277626	0.239216	0.08246	0.133312	0.123013	0.119865	0.181368	0.108825	0.151826	0.088917	0.276711
Salmonella-ELISA-mix_0.75	0.208058	0.215818	0.326187	0.253036	0.492855	0.233397	0.197484	0.665707	0.61214	0.247604	0.354867	0.267925	0.378	0.248165	0.176326	0.16229	0.207428	0.146784	0.22528	0.066471	0.239708	0.494479	0.365169	0.199291	0.1552	0.218411	0.354139	0.165811	0.158598	0.305688	0.222022	0.230045	0.24888	0.204	INVALID	0.231692	0.352482	0.206955	0.318877	0.27271	0.154859	0.193448	0.186626	0.157688	0.277307	0.136559	0.197378	0.118809	0.313427
Salmonella-ELISA-mix_0.75_1	0.198006	0.238028	0.323196	0.23807	0.426001	0.262039	0.203467	0.635535	0.572569	0.262557	0.354874	0.279581	0.412907	0.247782	0.137938	0.132342	0.180647	0.13687	0.208147	0.054613	0.235652	0.493782	0.344465	0.173014	0.153725	0.211946	0.360867	0.187443	0.144692	0.330489	0.225329	0.244489	0.209586	0.185726	0.219296	0.249141	0.37396	0.190668	0.369132	0.301351	0.143197	0.1792	0.199983	0.17724	0.261561	0.140926	0.187758	0.128482	0.323445
Salmonella-ELISA-mix_0.75_2	0.215516	0.179743	0.276837	0.2275	0.405642	0.218989	0.168297	0.442199	0.535125	0.213188	0.288257	0.259027	0.352578	0.232415	0.129855	0.118915	0.168176	0.134292	0.162268	0.055552	0.191277	0.467494	0.327703	0.154228	0.128716	0.185379	0.354411	0.149561	0.122999	0.306708	0.197334	0.188034	0.168509	0.186812	0.187626	0.208088	0.316176	0.193883	0.303783	0.273489	0.129698	0.152868	0.159712	0.154216	0.188992	0.111872	0.173464	0.106554	0.260581
Salmonella-ELISA-mix_0.75_3	0.224491	0.171288	0.258936	0.228615	0.402282	0.214221	0.15742	0.574674	0.525209	0.209277	0.282127	0.230861	0.33282	0.198992	0.165819	0.114328	0.167693	0.128761	0.193503	0.0583	0.231754	0.496746	0.31506	0.155492	0.129458	0.180983	0.32586	0.152765	0.124048	0.286571	0.197427	0.171555	0.177415	0.164418	0.182318	0.189156	0.317078	0.195738	0.296374	0.259064	0.126652	0.185344	0.18047	0.149229	0.207603	0.109805	0.153538	0.112376	0.288217
Trichinella_1_20	0.008319	0.028053	0.006119	0.012085	0.005299	0.014617	0.0002	0.10123	0.00924	0.020794	0.008951	0.015879	0.033022	0.067759	0.003369	0.036268	0.010058	0.012372	0.010108	0.017505	0.002257	0.014278	0.018127	-0.000333	0.013224	0.000337	0.023924	0.023631	0.010604	0.013932	0.015317	0.014809	0.013253	0.021373	0.016615	0.019308	0.036641	0.017389	0.018919	0.034425	0.007186	0.006033	0.008682	0.013222	0.013964	0.059582	0.003927	0.039737	0.033707
Trichinella_1_20_1	0.01078	0.012819	0.014204	0.009765	0.006676	0.01203	0.007613	0.006392	0.017939	0.017963	0.002761	0.011291	0.051218	0.027228	0.001491	0.011104	0.009538	0.008081	0.005567	0.007836	0.007792	0.013926	0.034806	0.008476	0.013116	0.013216	0.047587	0.003365	0.014407	0.016479	0.014642	0.01559	0.01146	0.015336	0.014031	0.016365	0.0184	0.004794	0.019774	0.006708	0.009377	0.012621	0.018851	0.015201	0.012446	0.006874	0.00458	0.006856	0.028563
Trichinella_1_20_2	0.00846	0.016221	0.01654	0.020681	0.048906	0.003795	0.00607	-0.010236	0.02373	0.011529	0.005294	0.01672	0.03297	0.027201	0.004079	0.007344	0.024781	0.026515	0.004598	0.009635	0.021946	0.015286	0.058526	INVALID	0.009973	0.011601	0.027221	0.010113	0.017645	0.015379	0.00977	0.013524	0.011238	0.01585	0.023194	0.011197	0.024224	0.004809	0.010544	0.009061	0.012948	0.020711	0.006903	0.013228	0.016731	0.008585	0.00623	0.006194	0.035546
Trichinella_1_20_3	0.00808	0.006815	0.011449	0.036784	0.001804	0.009203	0.006934	0.012195	0.005261	0.01903	0.001815	0.016579	0.035563	0.029279	0.004852	0.011415	0.009357	0.00776	0.002787	0.013196	0.011638	0.017963	0.028476	0.005568	-0.001315	0.006957	0.089235	-0.008729	0.016732	0.015151	0.008995	0.011636	0.013514	0.000947	0.012996	0.015364	0.027377	0.003014	0.016953	0.005004	0.010937	0.008408	0.004048	0.01728	0.088837	0.009635	0.004426	0.023204	0.025226
Trichinella_1_50	0.013468	0.018316	0.007387	0.013016	0.007713	0.017371	0.010534	0.011721	-0.001414	0.008003	0.011125	0.0099	0.031549	0.030828	0.055767	0.013332	0.009269	0.003576	0.008412	0.005504	0.019912	0.008348	0.011124	0.012766	0.014659	-0.003992	0.017486	0.040195	0.028603	0.014332	0.004874	0.015022	0.008787	0.009235	0.010657	0.058008	0.011165	0.008924	0.017395	0.018782	INVALID	0.005689	0.003476	0.021084	0.011246	-0.002272	0.001719	0.005293	0.013404
Trichinella_1_50_1	0.006801	0.012363	0.011089	0.004743	0.003218	0.013376	0.014874	0.004307	0.016848	0.015341	0.012418	0.021332	0.031627	0.018211	0.01505	0.008486	0.015127	0.032248	0.006661	0.007168	0.019675	0.015639	0.005871	INVALID	0.010461	0.008694	0.047917	0.002988	0.022005	0.017485	0.015305	0.015249	0.007112	0.008133	7e-06	0.008561	0.015996	0.007743	0.016146	0.007652	0.005126	0.007894	0.003917	0.015233	0.006383	0.096015	0.000996	0.010083	0.020687
Trichinella_1_50_2	INVALID	0.015772	0.009303	0.003198	-0.009798	0.009871	0.006906	INVALID	0.007957	0.015745	0.01068	0.001218	0.036323	0.012353	0.002116	0.007656	0.019784	0.034184	0.014788	0.019886	0.015839	0.009711	0.013984	INVALID	0.017675	0.008424	0.023438	0.001675	0.067828	0.02172	0.014068	0.012876	0.010281	0.007152	0.007274	0.020714	INVALID	0.002678	0.014752	0.018494	INVALID	0.016083	INVALID	0.009702	0.008085	0.027962	0.003321	0.001977	0.025659
Trichinella_1_50_3	0.0063	0.005905	0.017927	0.004919	0.006807	0.011899	0.007802	0.006525	0.004221	0.009391	0.005236	0.017869	0.048111	0.014109	0.000164	0.006369	0.006531	0.011279	0.0013	0.023151	0.00847	0.002922	0.003184	0.004444	-0.004059	0.012212	0.031024	0.004079	0.003995	0.013639	0.008639	0.06758	0.010307	0.016977	0.011065	0.01531	0.012228	0.005631	0.012274	0.003883	0.003398	0.017852	0.004288	0.014584	0.012212	0.095943	0.003446	0.008184	0.026739
T.gondii_0.2	0.066593	0.068236	0.776267	0.083135	0.037433	0.058121	0.022613	0.014374	0.010842	0.105786	0.057936	0.068768	0.041989	0.067787	0.005895	0.04667	0.02555	0.021953	0.012152	0.577711	0.562897	0.018081	0.03521	0.018168	INVALID	0.022928	0.377677	0.034959	0.535627	0.042123	0.026372	0.030863	0.015255	0.028019	0.008183	0.028655	0.1148	0.001116	0.026812	0.005009	0.012686	0.246051	0.016752	0.025334	0.002125	0.021066	0.007873	0.011668	0.110644
T.gondii_0.2_1	0.045622	0.042727	0.770031	0.065055	0.025586	0.044339	0.018856	0.015235	0.018435	0.06766	0.053385	0.047379	0.033384	0.030791	0.001558	0.04547	0.022634	0.021367	0.01254	0.581307	0.588967	0.013505	0.021783	0.019318	0.024187	0.023785	0.327931	0.038182	0.553321	0.051079	0.024743	0.032288	0.017488	0.025922	0.036796	0.026925	0.091308	0.044993	0.026208	0.011924	0.01318	0.181145	0.022894	0.031915	0.016531	0.133326	0.009306	0.012415	0.057519
T.gondii_0.2_2	0.054792	0.048342	0.765086	0.034393	0.03511	0.024006	0.005443	0.006187	0.030552	0.059533	0.051824	0.098154	0.025644	0.011734	0.005515	0.026437	0.023276	0.022086	0.01175	0.546168	0.529823	0.011557	0.018851	0.006746	0.01581	0.012332	0.326993	0.025839	0.516077	0.045378	0.022441	0.004015	0.02446	0.01663	0.045393	0.006797	0.081276	0.003168	0.01579	0.022057	0.010112	0.163702	0.02153	0.024598	0.005632	INVALID	0.00951	0.012944	0.050858
T.gondii_0.2_3	0.040746	0.036261	0.766328	0.050098	0.031407	0.046116	0.017638	0.014973	0.024469	0.06555	0.047198	0.041626	0.038394	0.021165	0.005714	0.039019	0.023709	0.018578	0.003733	0.553677	0.577188	0.010755	0.017244	0.026723	0.019083	0.015088	0.348776	0.007381	0.521078	0.047078	0.018471	0.024806	0.011939	0.034402	0.031546	0.021438	0.081483	-0.00022	0.021209	0.002825	0.015235	0.155969	0.015023	0.020792	0.019433	0.024708	-0.002127	0.008619	0.061521
T.gondii_0.5	0.062279	0.040754	0.777326	0.080367	0.0358	INVALID	0.0159	0.019499	0.087004	0.073659	0.057485	0.009886	0.013066	0.044116	0.006016	0.045467	0.020229	0.0225	0.014669	0.570479	0.554609	0.010185	0.057555	0.020412	0.001471	0.017144	0.384957	0.029902	0.525673	0.026315	0.021688	0.034391	0.056625	0.036962	0.09993	0.034618	0.111343	0.002117	0.025754	0.008715	0.008078	0.189351	0.012902	0.009331	0.009423	0.021186	0.004086	0.009762	0.168862
T.gondii_0.5_1	0.054303	0.042814	0.774048	0.051316	0.037907	0.042284	-0.000142	0.054717	0.071414	0.069323	0.05315	0.048952	0.030599	0.051185	0.007075	0.031283	0.01615	0.023158	0.024028	0.588389	0.56472	0.01226	0.02474	0.010578	0.015237	0.022096	0.3833	0.024932	0.529173	0.031444	0.023285	0.035221	0.01586	0.022865	0.017784	0.031278	0.081744	0.010817	0.029125	0.015966	0.006301	0.165938	0.01143	0.018167	0.018839	0.012956	0.006005	0.025508	INVALID
T.gondii_0.5_2	0.06783	0.038915	0.763659	0.048332	0.020534	0.033679	0.007463	0.008776	0.034857	0.037796	0.051821	0.044642	0.014978	0.021812	0.007907	0.028253	0.015233	0.024793	0.014999	0.569857	0.525172	0.010302	0.021336	0.017556	0.010906	0.031842	0.344966	0.003362	0.508796	0.024933	0.024802	0.012892	-9.1e-05	0.022524	0.031573	0.012128	0.083332	-4e-05	0.013262	0.014922	0.01066	0.162553	0.012628	0.01195	0.011786	0.011267	0.009675	0.009527	INVALID
T.gondii_0.5_3	0.055056	0.02952	0.776513	0.061728	0.00413	0.035046	0.011443	0.015379	0.030118	0.033335	0.048139	0.02329	0.028717	0.0111	0.000204	0.042031	0.017274	0.020079	0.022209	0.555051	0.555528	0.005102	0.026344	0.019075	0.016171	0.00597	0.366714	0.001497	0.508262	0.028049	0.01547	0.021176	0.016937	0.017103	0.016573	0.02904	0.044558	0.005615	0.023449	0.014169	0.00608	0.131635	0.010984	0.019536	0.021948	INVALID	0.006862	0.013007	0.129882
M.avium_0.05	0.023796	0.020739	0.010665	0.034035	0.017166	0.025402	0.017175	0.003769	0.011978	0.03341	0.014962	0.026557	0.043584	0.117024	0.002019	0.027289	0.017437	0.011683	0.01113	0.007563	0.087208	0.018617	0.018158	0.001901	0.020488	0.026829	0.069231	0.01799	0.094301	0.141042	0.01421	0.023831	0.028843	0.03289	0.030381	0.025977	0.066363	0.014358	0.002977	0.029784	0.009703	0.050494	0.009816	0.027772	0.012957	0.009317	0.009708	0.009445	0.040563
M.avium_0.05_1	0.024919	0.02077	0.003253	0.020908	0.015158	0.026068	0.005958	0.009558	-0.001514	0.014964	0.00555	0.022715	0.018045	0.024505	-0.002042	0.018893	0.019327	0.005853	0.00392	0.010486	0.006053	0.018501	0.021371	0.010918	0.018385	0.014729	0.083004	0.017906	0.010276	0.13605	0.010521	0.023105	0.010479	0.027989	0.033517	0.033313	0.0651	0.013876	0.033292	0.009327	0.010053	0.05259	0.015978	0.02227	0.011444	0.013783	0.006301	0.01241	0.030931
M.avium_0.05_2	0.015172	0.022518	0.007368	0.016206	0.011682	0.019874	0.000282	0.006987	0.00618	0.025769	0.012772	0.018097	0.02644	0.020144	0.004433	0.022515	0.013639	0.006438	0.007284	0.009765	0.014654	0.013406	0.038368	0.010753	0.01866	0.010676	0.064947	0.012467	0.019223	0.122537	0.021241	0.020667	0.008262	0.015619	0.02073	0.0178	0.048109	0.001288	0.019875	INVALID	0.005709	0.044112	0.007115	0.033476	0.009813	INVALID	0.00992	0.085995	0.018356
M.avium_0.05_3	0.025245	0.018804	0.006217	0.023849	0.017985	0.015935	0.014386	0.000616	0.012658	0.022038	0.016528	0.023418	0.029233	0.025712	0.006342	0.0218	0.020804	0.015787	0.006723	0.008494	0.031795	0.01393	0.022475	0.014389	0.020262	0.018545	0.067687	0.026077	0.005606	0.127149	0.010711	0.030649	0.009383	0.033133	0.025566	0.014263	0.081191	0.011883	0.033147	0.013368	0.009407	0.036125	0.009187	0.02126	0.018573	0.011337	INVALID	0.006472	0.028712
M.avium_0.1	0.027316	0.02833	0.023474	0.035638	0.022146	0.033636	0.019038	-0.000644	0.017156	0.027535	0.022357	0.039276	0.041038	0.051821	-0.001286	0.03097	0.022445	0.01047	0.010468	0.012913	0.010365	0.0209	0.01899	0.006436	0.026226	0.027497	0.084933	0.025655	-0.007048	0.17285	0.023122	0.033984	0.013703	0.035033	0.040668	0.026025	0.079296	0.018916	0.034222	0.028172	0.016329	0.051202	0.01416	0.022344	0.024964	0.018558	0.013791	0.041692	0.040041
M.avium_0.1_1	0.020937	0.022428	0.006672	0.024555	0.013295	0.02253	0.044334	0.004341	INVALID	0.020064	0.018097	0.019163	0.028522	0.023603	0.013498	0.023786	0.011635	0.007198	0.009383	0.011615	0.005223	0.015311	0.037597	0.01301	0.01781	0.017123	0.070923	0.020686	0.030411	0.116489	0.011377	0.02611	0.018736	0.025354	0.034692	0.017896	0.045542	0.011434	0.028563	0.008794	0.01597	0.05588	0.015529	0.029386	0.022854	0.010595	0.008135	0.004395	0.033345
M.avium_0.1_2	0.016399	0.023029	0.012795	0.024778	0.013174	0.020479	0.009788	0.007206	0.005538	0.018418	0.014614	0.020794	0.029241	0.02134	0.003943	0.01858	0.01241	0.009938	0.004946	0.011064	0.01023	0.01285	0.015261	INVALID	0.063844	0.018686	0.078598	0.018232	INVALID	0.131522	0.014028	0.027499	0.014232	0.033444	0.018961	0.016242	0.04383	0.089295	0.027573	-0.003752	0.008537	0.047915	0.008625	0.020924	0.016997	0.044272	0.00764	0.008495	0.024
M.avium_0.1_3	0.026439	0.03649	0.017193	0.031911	0.015779	0.021765	0.014709	0.001812	0.017594	0.054611	0.017556	0.030695	0.037864	0.027666	0.00481	0.020476	0.01475	0.009136	0.009041	0.014118	0.011179	0.015044	0.016176	0.018378	0.020514	0.019403	0.079977	0.020309	0.011923	0.15358	0.01445	0.030331	0.016862	0.026407	0.033147	0.021242	0.047349	0.011835	0.037744	0.014073	0.012717	0.046505	0.011176	0.027748	0.043884	0.054036	0.008141	0.010362	0.040104
M.avium_0.23	0.043807	0.056244	0.027366	0.066412	0.02799	0.040224	0.02111	0.000175	0.014512	0.040443	0.036648	0.045214	0.042891	0.052763	0.087026	0.063603	0.041536	0.013824	0.016853	0.024008	0.022817	0.027289	0.033485	0.031965	0.035512	0.026152	0.110783	0.046537	0.031632	0.206784	0.028617	0.038357	0.026131	0.056333	0.046544	0.0573	0.107051	0.019237	0.054424	0.023851	0.027425	0.085558	0.016816	0.031577	0.029061	0.013193	0.015849	0.011004	0.043869
M.avium_0.23_1	0.028676	0.041255	0.017485	0.045363	0.019677	0.028866	0.015139	0.031013	0.034519	0.027279	0.025866	0.027125	0.033268	0.031982	0.00408	0.019543	0.027964	0.02428	0.018172	0.034605	0.018341	0.021727	0.033973	0.018081	0.034332	0.021096	0.093222	0.032099	0.017193	0.154205	0.016433	0.027185	0.026177	0.031988	0.044987	0.014464	0.073794	0.016769	0.022769	0.014362	0.013929	0.061757	0.018471	0.028991	0.026729	0.039515	0.014873	0.013073	0.018417
M.avium_0.23_2	0.028982	0.046675	0.018412	0.043124	0.0209	0.039045	0.016939	0.012395	0.015997	0.032066	0.027767	0.022711	0.036406	0.030504	0.008262	0.031048	0.024152	0.083246	0.019283	0.024577	0.01969	0.024608	0.024469	0.02899	0.034941	0.021751	0.10456	0.047108	0.019141	0.178695	0.023347	0.033558	0.021409	0.041818	0.051249	0.03321	0.077282	0.014249	0.04285	INVALID	0.014135	0.082526	0.013187	0.030586	0.026218	0.020846	0.01051	0.010511	0.017511
M.avium_0.23_3	0.038892	0.053267	0.017693	0.048019	0.026928	0.033418	0.024479	0.008175	0.01709	0.040212	0.02898	0.033147	0.046129	0.028635	0.021379	0.032164	0.028712	0.017297	0.011478	INVALID	0.035622	0.020284	0.025748	0.025761	0.036194	0.021755	0.111331	0.039828	0.025033	0.184249	0.025551	0.03368	0.023908	0.05203	0.046921	0.030214	0.092289	0.015086	0.034927	0.01323	0.013479	0.083542	0.022349	0.032852	0.031942	0.004773	0.030202	0.00909	0.023981
M.hyopneumoniae_1_10	0.413324	0.474828	0.241336	0.361206	0.71046	0.773613	0.576483	0.563267	0.0817	0.47801	0.143758	0.407856	0.136641	0.258475	0.262976	0.255177	0.69714	0.075917	0.245163	0.411613	0.234654	0.562095	0.805018	0.012547	0.321622	0.082883	0.528254	0.352706	0.021716	0.59951	0.66523	0.601524	0.743824	0.642533	0.65972	0.795884	0.50174	0.05895	0.071458	0.279761	0.689926	0.698258	0.156221	0.771074	0.63636	0.091456	0.290856	0.763698	0.790985
M.hyopneumoniae_1_10_1	0.419629	0.474672	0.242757	0.300741	0.740271	0.767185	0.644725	0.543642	0.072786	0.583307	0.486837	0.402456	0.129078	0.255545	0.268346	0.255219	0.69828	0.070337	0.296894	0.394554	0.360351	0.560845	0.764249	0.027087	0.335435	0.077425	0.571501	0.329894	0.04655	0.593159	INVALID	0.580063	0.744907	0.701115	0.654116	0.791805	0.403487	0.086778	-0.008823	0.216786	0.68596	0.749368	0.156765	0.773086	0.631097	0.07282	0.284352	0.778562	0.797045
M.hyopneumoniae_1_20	0.208221	0.189392	0.244071	0.18328	0.707522	0.746806	0.56408	0.555682	0.097924	0.458311	0.535237	0.365422	0.198356	0.145999	0.103348	0.139609	0.400819	0.03917	0.369346	0.204723	0.424819	0.328701	0.615941	0.039876	0.111336	0.025264	0.275094	0.110965	0.061558	0.49219	0.68059	0.536874	0.502696	0.326622	0.399001	0.568297	0.273845	0.233309	0.189499	0.762039	0.415171	0.430555	0.038787	0.488986	0.712325	0.042211	0.082715	0.547508	0.65739
M.hyopneumoniae_1_20_1	0.231701	0.212911	0.22264	0.197842	0.593529	0.758241	0.466496	0.565469	0.106752	INVALID	0.565792	0.342092	0.195149	0.133647	0.084568	0.098131	0.463307	0.033434	0.422247	0.189765	0.421501	0.316241	0.603739	0.036743	0.111348	0.023365	0.274182	0.129203	0.054928	0.291598	0.712094	0.512277	0.551309	0.329823	0.45115	0.588566	0.206388	0.225642	0.192282	0.765582	0.328685	0.552331	0.045957	0.513023	0.734554	0.023666	0.094172	0.591354	0.648974
M.hyopneumoniae_1_50	0.042475	0.028518	0.04577	0.050468	INVALID	INVALID	0.067695	INVALID	0.042746	INVALID	INVALID	0.017861	0.044298	0.048267	0.012811	0.031653	INVALID	0.018432	0.080147	0.021993	0.030862	0.117311	INVALID	0.008051	0.034277	0.010502	0.106939	0.035119	0.019944	0.031894	0.668735	0.060063	0.116707	0.045491	0.097316	0.160623	0.056487	-0.00169	0.016936	INVALID	0.064226	INVALID	0.015563	0.054088	INVALID	0.012868	0.031058	0.06448	0.301594
M.hyopneumoniae_1_50_1	0.03676	0.031864	0.044019	0.056034	0.07817	0.158295	0.032948	INVALID	0.10403	0.096354	0.080651	0.006095	INVALID	0.064149	0.01349	0.030442	INVALID	0.017248	0.067847	0.020456	0.040265	0.128063	INVALID	0.00773	0.03384	0.00797	0.118002	0.034522	0.031704	0.024108	0.658793	0.052577	0.111834	0.047313	0.076934	0.131927	0.026053	0.010137	0.016723	0.298842	0.056095	0.058628	0.015352	0.046754	0.238822	0.031446	0.022878	0.063688	0.291115
M.hyopneumoniae_1_50_2	0.043575	0.03118	0.042225	0.039918	INVALID	0.169101	0.088957	INVALID	0.028317	0.079123	INVALID	0.013954	0.028345	0.043802	0.025623	0.028933	INVALID	0.014413	INVALID	0.021577	0.073291	0.106213	INVALID	0.009271	0.031497	0.008116	0.083021	0.033093	0.023383	0.032916	0.648941	0.042716	0.115139	0.047396	0.068204	0.132863	0.027409	0.011517	0.025343	0.467419	0.069328	0.067684	0.014057	0.051175	0.284394	0.119449	0.015401	0.064461	0.284746
M.hyopneumoniae_1_50_3	0.034622	0.022312	0.066096	0.030641	0.170187	INVALID	0.026544	INVALID	0.05283	0.096981	INVALID	0.038836	0.024756	0.046754	0.021601	0.027695	INVALID	0.020301	0.03437	0.016244	0.018121	0.097768	INVALID	0.008981	0.026746	0.002667	0.071355	0.02188	INVALID	0.022375	0.601669	0.04383	INVALID	0.043579	0.058405	0.10994	0.03043	0.005008	0.034718	0.417945	0.049925	0.055798	0.00678	0.036412	INVALID	0.010102	0.012283	0.041736	0.231075
Y.enterocolitica_YOP_O:3_0.1	0.024078	0.035257	0.026335	0.350956	0.145849	0.143951	0.287249	0.373712	0.28462	0.096877	0.180577	0.090055	0.116936	0.108822	0.248935	0.054766	0.065786	0.10189	0.168143	0.044288	0.056119	0.118143	0.245144	0.038612	0.079324	0.003533	0.022774	0.015383	0.049067	0.051909	0.046885	0.04698	0.034806	0.194986	0.093818	0.039661	0.444281	0.058621	0.279445	0.222436	0.133255	0.095592	0.034627	0.270601	0.326481	0.090757	0.117784	0.144205	0.440552
Y.enterocolitica_YOP_O:3_0.1_1	0.017503	0.033944	0.01586	0.313992	0.14251	0.146032	0.24654	0.319055	0.265235	0.08769	0.176894	0.071314	0.088746	0.084199	0.243592	0.0516	0.055526	0.097147	0.145583	0.049261	0.04549	0.099896	0.257523	0.028933	0.069568	INVALID	0.023712	0.016642	0.026578	0.045458	0.048213	0.043467	0.038011	0.07089	0.042595	0.044043	0.425336	0.052409	0.244963	0.198318	0.114426	0.076859	0.025981	0.249428	0.252571	0.076135	0.086558	0.133775	0.42138
Y.enterocolitica_YOP_O:3_0.1_2	0.019886	0.032328	0.01546	0.352213	0.133161	0.128081	0.210473	0.36372	0.272769	0.075984	0.184121	0.096079	0.109857	0.091727	0.244974	0.047268	0.057106	0.105504	0.138289	0.045873	0.062473	0.109138	0.258086	0.039094	0.061307	0.004307	0.020261	0.015501	0.043172	0.051667	0.048367	0.047323	0.043906	0.186504	0.038915	0.041846	0.447738	0.05089	0.27459	0.249978	0.104269	0.073571	0.034098	0.257718	0.27952	0.076394	0.076159	0.14641	0.438557
Y.enterocolitica_YOP_O:3_0.1_3	0.019012	0.040092	0.016776	0.327946	0.138196	0.144062	0.281827	0.374984	0.282415	0.107597	0.165763	0.094216	0.090376	0.076495	0.262521	0.054098	0.061714	0.11598	0.140688	0.043946	0.076951	0.097909	0.252384	0.03811	0.073707	0.007265	0.10642	0.017189	0.048378	0.049939	0.044776	0.042386	0.031233	0.177752	0.034927	0.041542	0.451805	0.050365	0.246512	0.217182	0.120305	0.073074	0.026876	0.230708	0.29042	0.067499	0.072421	0.143131	0.414468
Y.enterocolitica_YOP_O:3_0.2	0.027097	0.033659	0.010173	0.581587	0.419283	0.339828	0.571948	0.603135	0.499568	0.156215	0.43433	0.277535	0.209821	0.248236	0.540822	0.192081	0.187659	0.343164	0.428218	0.034359	0.182136	0.280118	0.482073	0.025737	0.062201	0.016704	0.018554	0.012172	0.024825	0.092039	0.179213	0.098788	0.025322	0.506535	INVALID	0.034065	0.6343	0.148049	0.522401	0.479228	0.294057	0.346108	0.117141	0.494907	0.579276	0.283539	0.351223	0.324094	0.666522
Y.enterocolitica_YOP_O:3_0.2_1	0.069778	0.036971	0.01771	0.54794	0.392885	0.327547	0.504026	0.559852	0.480572	0.157196	0.368243	0.258084	0.194012	0.25301	0.540292	0.179909	0.219091	0.341208	0.437056	0.038787	0.136959	0.240515	0.468266	0.012484	0.050307	0.01388	0.020777	0.012316	0.08679	0.082491	0.165509	0.090312	0.034117	0.452839	0.109295	0.045504	0.664581	0.131772	0.49286	0.445167	0.290522	0.265578	0.063894	0.467856	0.498703	0.221206	0.293133	0.321569	0.662858
Y.enterocolitica_YOP_O:3_0.2_2	0.031722	0.029023	0.007088	0.567437	0.416423	0.32948	0.514369	0.600992	0.505475	0.165002	0.410379	0.285432	0.193427	0.247895	0.506671	0.163301	0.205176	0.380104	0.440881	0.028488	0.167391	0.290624	0.471717	0.026615	0.045376	0.011273	0.021537	0.01578	0.034616	0.095371	0.164399	0.096182	0.029117	0.500871	0.110566	0.041241	0.624611	0.14129	0.54067	0.528307	0.314593	0.295395	0.059952	0.500475	0.509566	0.174974	0.268464	0.32047	0.676112
Y.enterocolitica_YOP_O:3_0.2_3	0.023169	0.031797	0.01069	0.523973	0.393919	0.291654	0.526133	0.572664	0.475318	0.151185	0.367215	0.270897	0.17374	0.242348	0.523591	0.180426	0.176555	0.34949	0.42608	0.038436	0.173555	0.230447	0.46778	0.028612	0.046969	0.012501	0.019086	0.014319	0.033266	0.086394	0.148406	0.085009	0.031994	0.399766	0.137272	0.034238	0.634702	0.122327	0.495941	0.446718	0.257559	0.257341	0.052474	0.452185	0.494681	0.177025	0.251542	0.319801	0.664395
Y.enterocolitica_YOP_O:3_0.5	0.095601	0.04416	0.023284	0.745174	0.706633	0.684695	0.742334	0.745868	0.729979	0.547508	0.667155	0.63845	0.557925	0.626066	0.729197	0.490638	0.507719	0.653178	0.709533	0.04058	0.580585	0.50183	0.701713	0.071905	0.069716	0.031834	0.035494	0.020112	0.043594	0.41806	0.507614	0.441939	0.052917	0.700107	0.486004	0.092506	0.770273	0.534476	0.740126	0.733405	0.628047	0.65788	0.407728	0.712685	0.746977	0.631571	0.59654	0.623915	0.766022
Y.enterocolitica_YOP_O:3_0.5_1	0.068644	0.046411	0.031938	0.716696	0.714442	0.670904	0.73932	0.745616	0.716881	0.547557	0.648116	0.619194	0.540956	0.604408	0.711001	0.492969	0.512655	0.649099	0.691014	0.035608	0.551058	0.507331	0.701519	0.060592	0.063187	0.032108	0.03749	0.020106	0.037194	0.392409	0.565755	0.432107	0.046987	0.675255	0.384773	0.065711	0.762202	0.513901	0.738052	0.722673	0.613	0.602804	0.293765	0.696374	0.747078	0.558428	0.564537	0.588842	0.770069
Y.enterocolitica_YOP_O:3_0.5_2	0.154025	0.040198	0.020447	0.708219	0.702396	0.636186	0.718423	0.744907	0.725117	0.508669	0.653289	0.616001	0.537456	0.597853	0.717601	0.499036	0.519185	0.667814	0.716141	0.039072	0.584126	0.516228	0.704565	0.071841	0.058605	0.034883	0.032222	0.016511	0.042455	0.360975	0.556883	0.412235	0.054723	0.700058	0.387986	0.092545	0.770151	0.512701	0.746466	0.735724	0.605401	0.592561	0.301531	0.706578	0.742698	0.552891	0.546504	0.588628	0.770255
Y.enterocolitica_YOP_O:3_0.5_3	0.066861	0.037073	0.015365	0.714512	0.681485	0.62861	0.718252	0.710749	0.684108	0.500678	0.612479	0.584243	0.463339	0.583025	0.715976	0.488736	0.51384	0.656887	0.678446	0.0352	0.516652	0.490133	0.690127	0.052681	0.062327	0.025918	0.0373	0.016857	0.036405	0.325627	0.488365	0.373184	0.040598	0.651531	0.338933	0.056728	0.759608	0.473242	0.691618	0.657338	0.589222	0.571818	0.278611	0.666358	0.699605	0.621127	0.502915	0.58321	0.747505
Y.enterocolitica_mix_0.1	0.014255	0.006057	0.022917	0.023525	0.011356	0.022078	0.007554	0.007472	0.008452	0.019346	0.012197	0.024144	0.04836	0.024669	0.006009	0.006659	0.008187	0.002504	0.005869	0.006327	0.006445	0.014963	0.005754	0.01087	0.012973	0.017197	0.082594	0.016247	0.012157	0.145846	0.015185	0.022617	0.009716	0.019068	0.028175	0.018404	0.033794	0.024248	0.025033	0.014412	INVALID	0.060714	0.034604	0.037891	0.056949	0.027137	0.012335	0.012628	0.030963
Y.enterocolitica_mix_0.1_1	0.019661	0.010233	0.005701	0.011451	0.010877	0.023394	0.006881	0.007307	0.016975	0.021655	0.012415	0.02086	0.05108	0.027382	0.004543	0.020302	0.0184	-0.00304	0.003332	0.007384	0.004939	0.011867	0.013224	0.009741	0.03431	0.021507	0.085209	0.015867	0.016327	0.108441	0.007484	0.033196	0.012596	0.022421	0.030562	INVALID	0.039366	0.007631	0.027343	0.008268	0.008375	0.067189	0.008621	0.03919	0.020827	0.025444	0.005259	0.006436	0.02952
Y.enterocolitica_mix_0.1_2	0.020684	0.016376	0.010318	0.015928	0.012872	0.013927	0.017438	0.005213	0.005152	0.01167	0.008721	0.021491	0.035458	0.022169	0.003522	0.017274	0.005679	0.013605	0.005055	0.021747	0.024349	0.015471	INVALID	0.011582	0.021234	0.013776	0.061009	0.01209	0.012119	0.154542	0.005685	0.019184	0.008881	0.020024	0.014263	0.019486	0.036508	0.007808	0.017323	0.010199	0.019222	0.030659	0.009486	0.049752	0.008267	0.013725	0.007478	0.004707	0.021862
Y.enterocolitica_mix_0.1_3	0.014124	0.021244	0.00747	0.009385	0.011645	0.015358	0.010473	0.014625	0.017408	INVALID	0.008853	0.017855	0.020718	0.030221	0.003374	0.01757	0.006855	0.008188	0.00471	0.026384	0.006002	0.008767	0.012553	0.008051	0.025272	0.010653	0.07126	0.014098	0.01019	0.136	0.010336	0.035405	0.010221	0.027829	0.016706	0.031312	0.017966	0.006033	0.017127	0.005174	0.012289	0.022078	0.007363	0.024288	0.080262	0.014142	0.005881	0.005862	0.022285
Y.enterocolitica_mix_0.2	0.028592	0.010824	0.010563	0.135906	0.034377	0.083558	0.071045	0.053135	0.027957	0.029149	0.032812	0.074246	0.051308	0.005325	0.034935	0.038992	0.048738	0.030302	0.050733	0.017998	0.015769	0.038379	0.015541	0.015247	0.022688	0.022251	0.062855	0.023012	0.011129	0.183795	0.026528	0.042277	0.008902	0.108655	0.043924	0.009097	0.145486	0.016071	0.132952	0.01892	0.049896	INVALID	INVALID	0.152301	INVALID	INVALID	0.101713	0.024198	0.107246
Y.enterocolitica_mix_0.2_1	0.02664	0.0787	0.020026	0.134114	0.032039	0.063139	0.042203	0.055965	0.035152	0.052594	0.091532	0.03585	0.038549	0.040345	0.031806	0.028971	0.046735	0.053909	0.036196	0.00708	INVALID	0.025706	0.035636	0.013147	0.014831	0.016468	0.071449	0.037311	0.008814	0.152011	0.040443	0.042291	0.015003	0.091456	0.038883	0.014401	0.137822	0.014943	0.104236	0.061768	0.033239	0.08636	0.044597	0.186684	0.113572	0.065375	0.030051	-0.005416	0.088115
Y.enterocolitica_mix_0.2_2	0.020692	0.012204	0.008214	0.141601	0.026301	0.04934	0.058398	0.061037	0.019875	0.027864	0.025779	0.041449	0.03582	0.039405	0.028955	0.021475	0.035802	0.029992	0.043191	0.008477	0.014447	0.023053	0.046906	0.01165	0.013076	0.036206	0.063083	0.017908	0.010173	0.171172	0.025015	0.030748	0.011721	0.089584	0.026767	0.011442	0.107468	0.013682	0.10523	0.070231	0.038418	0.074403	0.025235	0.131627	0.100288	0.047405	0.019926	0.024218	0.085806
Y.enterocolitica_mix_0.2_3	0.0257	0.01207	0.018638	0.112903	0.036719	0.051646	0.076769	0.060831	0.022755	0.025895	0.022581	0.056671	0.034836	0.044854	0.037332	0.023919	0.046165	0.027236	0.029595	0.005302	0.026513	0.021771	0.039597	0.015724	0.016795	0.024036	0.084499	0.013175	0.013162	INVALID	0.025326	0.029815	0.009788	0.112428	0.032339	0.017824	0.176157	0.015568	0.109126	0.06294	0.033612	0.052529	0.03174	0.123316	0.141922	0.038476	0.026845	0.025877	0.091822
Y.enterocolitica_mix_0.3	0.021005	0.010886	0.005999	0.17886	0.059111	0.07816	0.081007	0.035644	0.039477	0.030396	0.034312	0.068065	0.053764	0.036729	0.034378	0.026757	0.035531	0.02605	0.057713	0.00394	0.023243	0.028067	0.057771	0.005588	0.018457	0.020827	0.095739	0.034212	0.008062	0.204084	0.037404	0.036924	0.016526	0.092472	0.065302	0.018852	-0.005052	0.049719	0.167316	0.02097	0.054089	INVALID	INVALID	0.178518	INVALID	0.18843	0.0509	0.056274	0.167156
Y.enterocolitica_mix_0.3_1	0.024403	-0.007747	0.010481	0.156132	0.039138	0.040704	0.068455	0.069352	0.031268	0.026806	0.033932	0.04695	0.036522	0.041198	0.040627	0.030055	0.031735	0.023612	0.042765	0.006447	0.019689	0.030071	0.040584	0.010358	0.029799	0.011737	0.087024	0.016587	0.010621	0.045536	0.02177	0.039845	0.009081	0.095672	0.025913	0.017082	0.222383	0.012772	0.186973	0.108033	0.06852	0.101466	0.027818	0.171536	0.165288	0.058679	0.038228	-0.002054	0.177564
Y.enterocolitica_mix_0.3_2	0.020175	0.011348	0.008834	0.078206	0.041374	INVALID	0.088155	0.06644	0.033736	0.01936	0.039382	0.037464	0.036178	0.025326	0.034534	0.019471	0.031483	0.03047	0.095179	0.006308	0.020501	0.023179	0.055603	0.01081	0.012106	0.016425	0.068836	0.013653	0.012602	0.176308	0.025329	0.041239	0.011855	0.087272	0.033283	0.015535	0.221826	0.020373	0.166993	0.070379	0.078532	0.098556	0.035261	0.146948	0.170572	INVALID	0.01901	0.034503	0.131057
Y.enterocolitica_mix_0.3_3	0.024901	0.017712	0.020208	0.176327	0.050728	0.05234	0.093226	0.080998	0.030139	INVALID	0.029741	0.08087	0.037093	0.096053	0.039401	0.02679	0.061393	0.02504	0.037305	0.005179	0.089829	0.031179	0.047721	0.017719	0.012085	0.015013	0.057173	0.009111	0.04138	0.202002	0.039463	0.040621	0.012188	0.10427	0.029966	0.02051	0.163405	0.021704	0.140943	0.102779	0.062845	0.087471	0.038755	0.182576	0.162347	0.068892	0.026781	0.035898	0.158074
Hepatitis-E-virus_0.25	0.073707	0.078823	0.03178	0.134042	0.049724	0.099953	0.027534	0.007132	0.079477	0.120951	0.05117	0.09045	0.053068	0.0758	0.072821	0.104986	0.072795	0.050311	0.026661	0.029265	0.054671	0.028742	0.046805	0.042205	0.048098	0.043091	INVALID	0.035104	0.089835	0.153566	0.024639	0.044265	0.034431	0.044257	0.065642	0.040989	0.153654	0.006255	0.048284	0.022772	0.015022	0.249007	0.033133	0.036053	0.030342	0.016753	0.025943	0.011572	0.179661
Hepatitis-E-virus_0.25_1	0.073229	0.069231	0.034451	0.115555	0.062305	0.134632	0.027832	0.02786	0.059345	0.105298	0.038137	INVALID	0.050237	0.064195	0.009792	0.071525	0.048797	0.032532	0.020652	0.035946	0.037842	0.028112	0.04938	0.036929	0.044483	0.033635	0.122489	0.03189	0.047978	0.163003	0.052786	0.036386	0.032426	0.041032	0.055541	0.040316	0.157697	0.009957	0.031095	0.022093	0.009093	0.257905	0.02745	0.043021	0.01543	0.014027	0.020389	0.051357	0.184631
Hepatitis-E-virus_0.25_2	INVALID	0.073085	0.031941	INVALID	0.039306	0.098033	0.001937	0.019803	0.048184	0.09542	0.037604	0.122271	0.052958	0.082096	0.065225	0.072184	0.061653	0.003785	0.020243	0.080031	0.050094	0.030092	0.053245	0.02977	0.038449	INVALID	0.165604	0.025252	0.059834	0.114006	0.045241	0.033805	0.025281	0.02856	0.044329	0.036965	0.144793	0.008174	0.035927	0.066055	0.013804	0.260851	0.013041	0.035416	0.022585	0.020906	0.019706	0.023176	0.155515
Hepatitis-E-virus_0.25_3	0.08151	0.112369	0.028197	0.100364	0.065356	0.09005	0.022527	0.02406	0.05577	0.114911	0.031306	0.068334	0.051178	0.048983	0.01051	0.088179	0.049869	0.039926	0.024061	0.035974	0.043508	0.027404	0.047543	0.032341	0.046802	0.037382	0.147633	0.033812	0.045282	0.131205	0.057729	0.0373	0.02438	0.043346	0.041605	0.034993	0.131789	0.006376	0.038987	0.01258	0.012615	0.258574	0.028785	0.035506	0.029925	0.06052	0.019838	0.021384	0.161939
Hepatitis-E-virus_0.5	0.083837	0.129247	0.013176	0.164757	0.054239	0.189834	0.023536	0.014533	0.083804	0.105659	0.045291	0.105762	0.117646	INVALID	-0.000483	0.12556	0.064399	0.057077	0.04095	0.028745	0.042009	0.019524	0.042507	0.029335	0.035008	0.03543	0.148607	0.007932	0.026097	0.076678	0.0517	0.041713	0.072618	0.05264	0.065609	0.033575	0.169506	0.01029	0.052413	0.036694	0.015012	0.264848	0.025538	0.03175	0.039062	0.022091	0.025772	0.026236	0.223773
Hepatitis-E-virus_0.5_1	0.086219	0.106298	0.021037	0.133228	0.051379	0.111779	0.027151	0.01818	0.07533	0.139481	0.049024	0.08825	0.059881	0.092662	0.012814	0.104441	0.039017	0.041514	0.031087	0.026728	0.03693	0.02414	0.064402	0.027621	0.054616	0.043024	0.157287	0.042616	0.029734	0.090803	0.069368	0.029294	0.037937	0.044098	0.038176	0.034898	0.156252	0.010668	0.04229	0.025917	0.011402	0.236018	0.025989	0.042708	0.027976	0.013548	0.023704	0.026381	0.192864
Hepatitis-E-virus_0.5_2	0.063544	0.120014	0.021279	0.135947	0.12444	0.154987	0.011775	0.015812	0.05845	0.123746	0.03583	0.070287	0.043281	0.091077	0.001681	0.093137	0.046289	0.045092	INVALID	0.028184	0.041967	0.025872	0.073827	0.024774	0.06808	0.029952	0.132341	0.009207	0.037661	0.071417	0.03591	0.037266	0.024305	0.054725	0.036434	0.036261	0.159174	0.01342	0.037336	0.023286	0.012238	0.21995	0.011945	0.037129	0.034659	0.019545	0.023568	0.019526	0.162054
Hepatitis-E-virus_0.5_3	0.072299	0.106145	0.030802	0.136215	0.051545	0.121188	0.030828	0.015169	0.057203	0.129968	0.034441	0.080724	0.060274	0.08008	0.013498	0.075091	0.032812	0.045828	0.022947	0.024473	0.036329	0.032664	0.038489	0.025279	0.032629	0.030523	0.134909	0.035917	0.032552	0.094688	0.05346	0.033474	0.024978	0.045981	0.025812	0.042539	0.136609	0.00607	0.035175	0.017119	0.021113	0.240833	0.02521	0.038458	0.021711	0.08792	0.026885	0.024037	0.13828
Hepatitis-E-virus_0.75	0.109078	-0.001942	0.019647	0.151369	0.066975	0.132341	0.035481	0.017919	0.063985	0.147846	0.050792	0.006074	0.067457	0.085026	0.026007	0.120271	0.077097	0.062814	0.041799	0.033301	0.066094	0.023887	0.04483	0.030388	0.028635	0.035819	0.169279	0.036611	0.032172	0.060159	0.060051	0.041391	-0.002195	0.044447	0.032033	0.035761	0.171036	0.053895	0.060141	0.029553	0.014986	INVALID	0.030701	0.016762	-0.002567	0.013073	0.024887	0.032973	0.187404
Hepatitis-E-virus_0.75_1	0.081142	0.211549	0.02271	0.135373	0.034889	0.134673	0.021862	0.015761	0.06219	0.124178	0.050499	0.082834	0.054229	0.061726	0.009159	0.101686	0.05799	0.053679	0.030766	0.033548	0.045733	0.021225	0.070703	0.026712	0.035233	0.02046	0.135655	0.029252	0.032101	0.064945	0.02671	0.031016	0.034522	0.038084	0.020993	0.050566	0.172875	0.010908	0.032295	0.023202	0.011913	0.278525	0.032269	0.029247	0.026171	0.014763	0.016309	0.016562	0.161982
Hepatitis-E-virus_0.75_2	0.074499	0.108099	0.033934	0.137619	0.051515	0.169266	0.021366	0.013611	0.04881	0.10635	0.043203	0.054681	0.055587	0.036038	0.020444	0.094858	0.071696	0.030226	0.032419	0.025558	0.038115	0.024126	0.05073	0.022763	0.024618	0.025705	0.141752	0.026116	0.036409	0.055343	0.037891	0.029699	0.027689	0.034642	0.029411	0.057885	0.137924	0.067313	0.030095	0.025579	0.032914	0.233093	0.041342	0.023977	0.041103	0.075211	0.022612	0.022296	0.142848
Hepatitis-E-virus_0.75_3	0.088163	0.142996	0.023135	0.124329	0.046764	0.114324	0.029906	0.014384	0.070016	0.121833	0.03878	0.060752	0.058026	0.057722	0.015349	0.108646	0.041205	0.029893	0.038182	0.027924	0.0411	0.028416	0.040653	0.020195	0.034069	0.025419	0.122399	0.031371	0.030708	0.062605	0.061997	0.020398	0.025349	0.026043	0.037206	0.036051	0.071474	0.048442	0.03086	0.016315	0.016197	0.23252	0.039641	0.035181	0.034626	INVALID	0.020404	0.023895	0.132481
A.pleuropneumoniae_1_10	0.025915	0.027463	0.03581	0.015961	0.023617	0.057776	0.02181	0.032222	0.010994	0.020857	0.036509	0.023559	0.026223	0.042332	0.028531	0.022816	0.016674	INVALID	0.015792	-0.000899	0.026347	0.028418	0.040651	0.086135	0.023017	0.014589	0.031112	0.102638	0.008346	0.034364	0.027897	0.015552	0.036443	0.03559	0.03112	0.030009	0.048276	0.01949	0.021518	0.015206	0.086041	0.041825	0.02704	0.015338	0.037385	0.004213	0.007779	0.015242	0.056809
A.pleuropneumoniae_1_10_1	0.021912	0.031816	0.049203	0.043518	0.027345	0.018257	0.020655	0.018095	0.01592	0.015175	0.035912	0.026628	0.02316	0.038362	0.029183	0.038718	0.02846	0.019903	0.013332	0.057691	0.027257	0.046211	0.027752	0.008371	0.035401	0.007517	0.025756	0.068341	0.025006	0.039857	0.025734	0.067505	0.023717	0.043913	0.050984	0.023013	0.046582	0.011394	0.024469	0.032473	0.022938	0.024786	0.012433	0.021903	0.098818	0.093218	0.007748	0.015372	0.046931
A.pleuropneumoniae_1_10_2	0.036223	0.038791	0.029846	0.016127	0.028772	0.030301	0.026202	0.012804	0.020914	0.034616	0.020497	0.025432	0.032163	0.037765	0.024978	0.030009	0.019544	0.019411	0.026141	0.024963	0.019518	0.021609	0.02476	0.010009	0.015239	0.002301	0.053397	0.023755	0.018208	0.027839	0.034163	0.036635	0.026396	0.041505	0.043539	0.039836	0.039474	0.010969	0.025015	0.018412	INVALID	0.020796	0.011565	0.020758	0.035989	0.027787	0.009472	0.025372	0.05107
A.pleuropneumoniae_1_20	0.066227	0.101446	0.087599	0.106607	0.045517	0.036466	0.035742	0.046294	0.050687	0.063476	0.074211	0.013787	0.06714	0.098165	0.058733	0.041547	0.045374	0.068744	0.025039	0.038604	0.071857	0.043509	0.064226	0.056265	0.028443	0.032862	0.097959	0.023504	0.067326	0.111347	0.052253	0.070728	0.051348	0.086753	0.087066	0.069866	0.129949	0.023967	0.033872	0.056549	0.035	0.168364	0.012442	0.037361	0.060435	0.015281	0.018554	0.029995	0.147619
A.pleuropneumoniae_1_20_1	0.062659	0.069209	0.08266	0.073318	0.06857	0.131041	0.032638	0.042637	0.039377	0.064081	0.063417	0.095092	0.075381	0.094174	0.040352	0.05617	0.066156	0.019747	0.042243	0.06825	0.04768	0.051268	0.045208	0.021342	0.041391	0.021723	0.133988	0.027254	0.040428	0.039295	0.046722	0.051762	0.065145	0.105609	0.080982	0.085005	0.117894	0.029844	0.039092	0.021722	0.036498	0.201084	0.027849	0.031281	0.070019	0.016599	0.017784	INVALID	0.166683
A.pleuropneumoniae_1_20_2	0.069067	0.089196	0.084496	0.076373	0.036047	0.06512	0.071821	0.037876	0.033519	0.044824	0.037268	0.029294	0.040341	0.078448	0.035098	0.046709	0.027451	0.028324	0.033407	0.029278	0.06064	0.045489	0.057992	0.037698	0.034759	0.028252	0.107228	0.050463	0.03881	0.035453	0.094613	0.061993	0.041093	0.071457	0.066264	0.038493	0.082164	0.008377	0.033801	0.028269	0.032958	0.169666	0.028989	0.042694	0.02758	0.000967	0.01518	0.033334	0.109271
A.pleuropneumoniae_1_20_3	0.069633	0.093061	0.091569	0.077743	0.058241	0.054745	0.061654	0.03916	0.04197	0.077619	0.050493	0.09405	0.074679	INVALID	0.053074	0.074052	0.035384	0.005326	0.023074	0.025702	0.063649	0.080687	0.040079	0.034519	0.042126	0.047795	0.049262	0.027863	0.055204	0.047112	0.054173	0.048276	0.051384	INVALID	0.044439	0.05835	0.109211	0.028657	0.052109	0.025132	0.037518	0.171545	0.029125	0.029671	0.048304	0.016417	0.041297	0.050864	0.116481
A.pleuropneumoniae_1_5	0.198112	0.279989	0.260074	0.165402	0.165205	0.219977	0.207022	0.128415	0.140764	0.215836	0.236924	0.19582	0.229027	0.273947	0.202298	0.251071	0.199778	0.15078	0.178839	0.148647	0.264881	0.164869	0.160726	0.123422	0.118801	0.140625	0.174918	0.127249	0.196761	0.171311	0.16024	0.128467	0.20302	0.255778	0.289851	0.244708	0.168768	0.114496	0.117526	0.157594	0.152385	0.138489	0.071084	0.085631	0.263773	0.059272	0.039404	0.124287	0.385598
A.pleuropneumoniae_1_5_1	0.183324	0.195357	0.158442	0.177137	0.186738	0.132588	0.172904	0.152947	0.130936	0.20626	0.221952	0.199651	0.23578	0.232943	0.248843	0.217877	0.180611	0.169317	0.044014	0.131257	0.284939	0.216632	0.175785	0.115267	0.166674	0.084652	0.159587	0.137537	0.151039	0.107485	0.110975	0.140285	0.28743	0.303667	0.25577	0.291311	0.179171	0.050499	0.127041	0.119821	0.129456	0.173499	0.032725	0.08695	0.199553	0.059519	0.107095	0.137121	0.324046
A.pleuropneumoniae_1_5_2	0.188752	0.179133	0.272226	0.187882	0.1607	0.133953	0.156031	0.160285	0.13913	0.1713	0.193941	0.214165	0.169198	0.211387	0.204151	0.175616	0.197455	0.126498	0.11676	0.114798	0.270197	0.221127	0.160991	0.111525	0.120634	0.056204	0.153696	0.168509	0.127928	0.13277	0.140839	0.131879	0.24507	0.261707	0.21528	0.248466	0.20537	0.100462	0.133736	0.127064	0.122846	0.170078	0.054203	0.08467	0.138693	0.041079	0.04428	0.119136	0.290491
A.pleuropneumoniae_1_5_3	0.194233	0.244986	0.276327	0.227437	0.170424	0.2035	0.173772	0.172605	0.116195	0.194327	0.17646	0.168408	0.170599	0.254743	0.200961	0.215417	0.156584	0.16741	0.140387	0.112025	0.289532	0.267222	0.130627	0.121314	0.14698	0.145267	0.208989	0.138847	0.147393	0.1965	0.234023	0.150199	0.23423	0.341773	0.271473	0.356557	0.177869	0.146359	0.177393	0.133369	0.163811	0.212692	0.065323	0.114185	0.230544	0.098647	0.076733	0.184657	0.355758
Influenza-A-virus_0.05	0.021708	0.015606	INVALID	0.023199	0.009683	0.016241	INVALID	0.006394	0.01002	0.004433	0.009254	0.037352	0.044687	0.02439	0.007694	0.027233	0.011234	0.006624	0.008217	0.015154	0.004874	0.034299	0.03157	0.010963	0.011574	0.022355	0.065546	0.016086	0.003965	0.064527	0.016736	0.025541	0.012782	0.02174	0.011296	0.019085	0.040225	0.020193	0.030583	0.013697	0.007893	0.024683	0.01209	0.032283	INVALID	INVALID	0.013955	0.039875	0.059254
Influenza-A-virus_0.05_1	INVALID	0.017829	0.008422	INVALID	0.007778	INVALID	INVALID	0.006772	0.010064	INVALID	INVALID	-0.004116	0.031231	0.029497	0.007402	0.03165	0.016223	0.007633	0.011928	0.010049	INVALID	0.014016	0.033313	0.02047	0.029349	0.017344	INVALID	0.036008	INVALID	0.107075	0.023507	-0.008863	0.017912	0.029556	INVALID	0.025459	0.036604	0.101841	INVALID	0.052211	0.003576	INVALID	0.011616	0.013918	0.011375	-0.003579	0.011554	0.009082	INVALID
Influenza-A-virus_0.05_2	0.018259	0.009251	0.016493	0.012264	0.024697	0.023412	0.009464	0.014805	0.013536	0.012611	INVALID	0.023499	0.026812	0.023385	0.003142	0.026424	0.00851	0.004086	0.005199	0.01582	0.007109	0.024333	0.035612	0.00735	0.020418	0.015179	0.079781	0.009467	0.013929	0.108031	0.013489	INVALID	0.012267	0.0203	0.022665	0.013874	0.039466	0.009604	0.026307	0.007241	0.00615	0.039082	0.008976	0.02107	0.014162	0.011509	0.003568	0.00983	0.035628
Influenza-A-virus_0.05_3	0.014776	0.010639	0.00648	0.021888	0.009077	INVALID	0.003075	0.005172	INVALID	0.016252	0.004391	0.016201	0.024239	0.02292	0.003447	0.021943	0.015425	0.006057	INVALID	0.009667	0.010967	0.014299	0.017888	0.012652	0.018276	0.010385	0.055963	0.011655	0.025397	0.089668	0.02035	0.024657	0.009322	0.019683	0.018382	0.016854	INVALID	0.009377	-0.00692	0.009923	INVALID	0.030469	0.002603	0.01531	0.012207	INVALID	0.011256	0.018273	0.024948
Influenza-A-virus_0.1	0.020147	0.013467	0.0108	0.009564	0.006061	0.020384	0.004938	0.000604	0.008567	0.004732	0.012078	0.046995	0.045904	0.015178	0.01425	0.012209	0.00457	0.015364	0.005674	0.020308	0.001991	0.011247	0.018163	0.007988	0.007113	INVALID	0.057773	0.01835	-0.001506	0.139324	INVALID	0.024391	0.017231	0.046648	0.015853	0.014718	0.029145	0.03166	0.026086	INVALID	0.044159	0.015409	0.012963	INVALID	0.009401	0.011691	0.005525	0.011769	0.019354
Influenza-A-virus_0.1_1	0.012252	0.014792	0.001401	0.009987	0.00931	0.01865	0.00523	0.00278	0.080984	0.017174	0.000816	0.022103	0.025258	0.013769	0.003236	0.008396	0.022654	0.002753	0.00528	0.000634	0.001159	0.014145	0.012465	0.005675	0.009705	0.01202	0.059533	0.012457	-0.001971	0.118968	0.010604	0.027301	0.01164	0.029461	0.005204	0.011577	0.019188	0.004308	0.019969	0.009886	0.0045	0.027591	0.004759	0.021226	0.00745	0.006803	INVALID	0.047413	0.017711
Influenza-A-virus_0.1_2	0.023532	0.007886	0.003932	0.012331	0.004927	0.012364	0.006246	0.035306	0.006578	0.016302	0.005489	0.021905	0.027372	0.041637	0.00282	0.008946	0.006853	0.00839	0.003741	0.003289	0.012144	0.005437	0.022387	0.008376	0.008803	0.023122	0.045354	0.010503	0.007191	0.143187	0.005743	0.028586	0.022474	0.022402	0.017279	0.015606	0.018448	0.005298	0.01963	0.011247	0.0091	0.028351	0.002479	0.019767	0.011774	0.074421	0.005521	0.017224	0.022348
Influenza-A-virus_0.1_3	0.012029	0.009106	0.014628	0.009475	0.0061	0.031572	0.026097	0.007839	0.006889	0.019559	0.008514	0.017245	INVALID	0.027014	0.003729	0.008129	0.005515	0.001535	INVALID	0.000916	0.012511	0.016644	0.008029	0.006302	0.010042	0.005975	0.067285	0.010491	0.00779	0.140834	0.015762	0.018987	0.023111	0.024192	INVALID	0.018917	0.01714	0.005721	INVALID	0.016872	0.005047	0.077178	-0.001737	0.012292	0.001694	-0.002014	0.005604	0.008715	0.019733
Influenza-A-virus_0.2	0.026625	0.005722	0.010204	0.013382	0.007463	0.029028	INVALID	0.003034	0.04529	0.006454	0.015641	0.027203	0.040831	0.018371	0.008559	0.012223	0.003939	0.005293	0.002211	0.008452	0.006391	0.008843	0.004167	0.009439	0.012396	0.016793	0.054855	0.006726	0.008629	0.059473	0.012782	0.014764	0.037277	0.035864	0.019754	0.009891	0.027351	0.023419	0.026724	0.011634	0.024309	0.019367	0.005768	0.007485	0.013401	0.005777	0.006937	0.006551	0.030069
Influenza-A-virus_0.2_1	0.025059	0.01635	0.008274	INVALID	0.004763	0.02595	0.012262	0.014232	-0.000855	0.016455	0.010116	0.01957	0.026818	0.015595	0.031826	0.010791	0.003419	0.003491	0.011323	0.00437	0.007135	0.009523	0.006915	0.005028	0.026106	0.012737	0.049628	0.013494	0.009276	0.041785	0.011285	0.013937	0.031837	0.013431	0.015189	0	0.021273	0.00872	0.023817	0.008908	0.077827	0.017257	0.005935	0.025301	0.011362	0.035676	0.003495	0.004767	0.025432
Influenza-A-virus_0.2_2	0.009039	0.021586	0.010387	0.012528	0.005081	0.043116	0.007675	0.00551	0.010302	0.018122	0.007948	0.021796	0.069718	0.004843	0.008359	0.008496	0.003962	0.004001	0.003018	0.011305	INVALID	0.005485	0.006759	0.008597	0.012646	0.012914	0.048574	0.006256	0.007296	0.046353	0.0054	0.034773	0.01022	0.024625	0.017463	0.014418	0.026369	0.027453	0.022542	0.010071	0.003549	0.029769	0.004087	0.015961	0.006494	0.00144	0.003765	INVALID	INVALID
Influenza-A-virus_0.2_3	0.014719	0.011198	0.008221	0.011958	0.006866	0.049431	0.004264	0.010251	0.009821	0.075336	0.008379	0.017977	INVALID	0.004102	0.003876	0.013118	0.008949	0.002395	0.006876	0.005702	0.013199	0.006676	0.00683	0.017186	0.012633	0.007028	0.057338	0.009387	0.01066	0.031887	0.00338	0.014306	0.009847	0.021527	0.002784	0.007852	0.023638	0.061083	0.022538	0.014829	0.008112	0.009307	-0.003518	0.067239	0.013058	0.018812	0.002097	0.006038	0.023291
PRRSV-inhouse-mix_0.1	0.013955	0.045578	0.007387	0.055232	0.018412	0.023436	0.009339	0.004984	0.019275	0.03909	0.048306	0.042018	0.041541	0.031647	0.003456	0.061286	0.002706	0.012275	0.009337	0.014013	0.019677	0.004491	0.022721	0.017564	0.017401	0.016308	0.062456	0.018711	0.000477	0.018056	0.024035	0.039532	0.05967	0.020693	0.091133	0.020153	0.06033	0.00854	0.025416	0.010807	0.011072	0.107137	0.034706	0.020702	0.019874	0.011154	0.005843	0.037796	0.090361
PRRSV-inhouse-mix_0.1_1	0.020645	0.040031	0.036068	0.04319	0.031754	0.024584	0.002712	0.007791	0.023591	0.041163	0.016912	0.052734	0.050504	0.035286	0.014264	0.026246	0.013399	0.01466	0.015356	0.008248	0.017481	0.009787	0.022058	0.015628	0.021333	0.0178	0.059785	0.017898	0.011076	0.028661	0.026554	0.040616	0.029244	0.027909	0.12553	0.036479	0.099891	0.004982	0.02685	0.002905	0.01673	0.103779	0.002845	0.016687	0.01763	0.026663	0.009298	0.029616	0.118826
PRRSV-inhouse-mix_0.1_2	0.039829	0.043303	0.015498	INVALID	0.000115	0.027161	0.008909	-0.000963	0.011721	0.104487	0.006158	0.030317	0.041948	0.037036	0.002751	0.036681	0.016483	-0.004371	0.010228	-0.005781	0.002758	0.010166	0.060692	0.013661	INVALID	0.012341	0.033418	-0.001678	0.019822	0.018542	0.016239	0.02339	0.027376	0.02902	0.098424	0.014038	-0.009872	0.006519	0.022052	0.003911	0.013251	0.079233	0.006579	-0.00392	0.013144	0.007636	-0.007684	INVALID	0.072128
PRRSV-inhouse-mix_0.1_3	0.027036	INVALID	0.016092	0.031497	INVALID	0.021877	0.011783	0.005158	0.012351	-0.015302	0.011381	0.029746	0.022651	0.023718	0.002266	0.016474	0.019062	0.006471	0.010337	0.014089	-0.002457	0.006786	-0.00923	0.014883	0.009852	0.017157	0.028232	0.014667	0.009946	0.016355	0.023064	0.030623	0.025812	0.018018	0.098929	0.019228	0.045954	0.009421	0.041767	0.006479	0.007116	0.079804	0.020168	0.019117	-0.004086	0.057946	0.009288	-0.005329	0.013738
PRRSV-inhouse-mix_0.2	0.017745	0.038171	0.016871	0.021852	0.010211	0.015043	0.009339	0.005156	INVALID	0.008875	0.042694	0.019869	0.036375	0.01963	0.01534	0.020359	0.07086	0.011428	0.13607	0.011161	0.022433	0.011608	0.007619	0.024128	0.003732	0.009179	0.047153	0.054727	0.004399	0.019748	0.027264	0.038294	0.019092	0.024118	0.080797	0.017519	0.016694	0.015111	0.022089	0.007755	0.008686	0.096107	0.004685	0.016656	0.020386	0.131165	0.002664	0.048715	INVALID
PRRSV-inhouse-mix_0.2_1	0.016431	INVALID	0.022931	0.105251	0.012033	-0.007532	0.001493	-0.002572	0.01476	0.009198	0.022276	0.00913	0.001079	INVALID	INVALID	0.017084	INVALID	0.00829	0.025077	0.010518	0.006626	0.005935	INVALID	0.02336	INVALID	0.005309	-0.002894	0.005958	0.012235	-0.007466	0.021589	0.027557	0.034197	0.019164	0.099862	0.01531	0.299877	0.030558	0.003418	0.071145	0.005484	0.001816	INVALID	0.033072	0.013689	INVALID	-0.00519	0.066389	-0.015906
PRRSV-inhouse-mix_0.2_2	0.014893	0.208327	INVALID	0.014347	0.005253	0.012351	0.005484	0.017878	0.011348	-0.003637	-0.000287	INVALID	0.031969	0.091547	0.001998	0.018151	0.022035	INVALID	INVALID	INVALID	0.00891	0.008125	INVALID	0.032774	INVALID	-0.004729	0.038468	INVALID	0.011062	0.019513	0.031355	0.031687	0.001527	0.025026	0.10523	0.025781	INVALID	-0.001684	0.028069	0.004518	0.015602	0.073629	0.013163	-0.004232	0.02997	-0.010995	INVALID	INVALID	0.037084
PRRSV-inhouse-mix_0.2_3	0.015474	0.174898	0.022546	0.011307	0.01186	0.011954	0.011626	0.006787	0.008382	-0.017816	0.015024	0.016053	INVALID	-0.005183	0.003373	0.014206	0.015374	-0.009755	0.019993	INVALID	0.012173	0.007789	0.199429	0.034852	0.012963	0.007602	0.030281	0.007582	0.029004	0.017297	0.027563	0.043011	0.024266	INVALID	0.098898	0.024462	INVALID	0.006345	0.020544	0.028371	0.022424	0.02695	0.011789	INVALID	INVALID	INVALID	INVALID	INVALID	0.061508
PRRSV-inhouse-mix_0.5	0.04375	0.02262	0.260071	0.033933	0.033027	0.085696	-0.000213	0.13783	0.079803	-0.000199	INVALID	0.049055	0.067304	0.110408	0.068069	0.038871	0.020153	-0.012426	0.38358	0.098399	-0.000742	0.067243	0.356189	0.501574	0.202269	INVALID	0.115522	0.099457	0.276402	0.032517	INVALID	0.625793	INVALID	0.229493	0.108662	0.014485	0.112402	0.023988	0.030365	0.047244	0.075723	INVALID	0.000556	0.023367	0.019898	INVALID	0.018714	INVALID	INVALID
PRRSV-inhouse-mix_0.5_1	INVALID	0.0135	0.325923	0.019299	0.017214	0.084059	INVALID	0.067872	0.226627	0.008274	0.072553	0.049769	INVALID	0.107502	0.079472	0.051762	0.070635	0.005878	0.339733	0.133856	0.031403	0.065971	0.341253	0.497677	0.008226	0.012592	INVALID	0.039452	0.006476	0.142227	INVALID	0.692611	0.549045	0.044679	0.088479	0.044607	0.020025	0.017821	0.093747	0.173588	INVALID	0.0585	0.009907	0.011778	0.059034	0.189545	0.058681	0.051591	0.05034
PRRSV-inhouse-mix_0.5_2	0.213528	0.010122	0.293152	0.016836	0.012194	0.016952	0.012653	0.068887	0.154739	0.038633	0.107144	0.095072	0.088868	0.174449	0.102058	0.004698	0.111766	INVALID	0.367464	0.051724	0.068946	0.060765	0.015791	0.046388	0.218311	0.008578	0.051415	0.005793	0.256614	0.050408	0.084985	0.603647	0.441731	0.042101	0.19188	0.037904	0.027347	0.017851	0.06471	0.037543	0.009566	0.011571	0.056095	0.051806	INVALID	INVALID	INVALID	0.370821	0.050435
PRRSV-inhouse-mix_0.5_3	0.007569	0.044515	0.018232	0.038024	0.052611	0.09116	0.005696	0.067596	0.172465	0.005619	0.137357	0.090377	INVALID	0.221959	0.041233	0.050289	0.148891	0.120069	INVALID	0.084292	INVALID	0.028598	0.240521	0.41542	0.193444	0.007364	INVALID	0.008125	0.166511	INVALID	INVALID	0.644084	0.401199	INVALID	0.157223	INVALID	0.021616	0.048152	0.068887	INVALID	0.03233	INVALID	0.070479	0.004733	0.165822	0.010858	0.006385	INVALID	0.060996
PRRSV-inhouse-mix_0.75	0.425454	0.428427	0.260253	0.156388	0.082343	0.197362	0.120075	0.194336	0.205306	0.099362	0.165445	0.191721	0.268337	0.172497	0.095372	0.071672	0.214438	0.22051	0.337371	0.06658	0.180656	0.170201	0.505142	0.557064	0.353664	0.11161	0.326251	0.16161	0.367485	0.716541	0.701497	0.672559	0.624207	INVALID	0.663074	0.597776	0.146572	0.084006	0.252735	0.141465	0.108179	0.184577	0.120878	0.042477	0.137961	0.031246	0.104606	0.742397	0.508463
PRRSV-inhouse-mix_0.75_1	0.315697	0.418896	0.313936	0.100801	0.097037	0.0999	0.060391	0.15875	0.254467	0.106608	0.151812	0.239514	0.307018	0.234898	0.064418	0.062622	0.206856	0.254733	0.364576	0.061228	0.184318	0.208693	0.408132	0.510529	0.317502	0.123431	0.284605	0.128172	0.366708	0.677071	0.703794	0.670604	0.62049	INVALID	0.667762	0.614853	0.225507	0.102731	0.194525	0.163286	0.119579	0.242014	0.111474	0.050022	0.189957	0.0796	0.084178	INVALID	0.598448
PRRSV-inhouse-mix_0.75_2	0.321177	0.481036	0.392651	0.148009	0.093915	0.109174	0.141959	0.13472	0.298496	0.129619	0.215435	0.183749	0.299563	0.223618	0.074303	0.075982	0.184194	0.243979	0.400839	0.066431	0.239817	0.237441	0.467846	0.530672	0.312685	0.126338	0.320399	0.105391	0.360726	INVALID	0.46274	0.687948	0.597382	0.075404	0.627565	0.533886	0.177475	0.048074	0.166685	0.12827	0.14487	0.226029	0.10233	0.038313	0.112081	INVALID	0.066739	0.745351	0.517452
PRRSV-inhouse-mix_0.75_3	0.400486	0.47684	0.294224	0.122593	0.063814	0.103445	0.099702	0.130933	0.186064	0.189474	0.119795	0.240116	0.32088	0.244714	0.088463	0.084521	0.177277	0.255874	0.345538	0.062535	0.191244	0.177797	0.555905	0.539238	0.27448	0.090197	0.334773	0.137579	0.358507	0.696083	0.693722	0.673378	0.60868	INVALID	0.667387	0.556425	0.201156	0.076419	0.196515	0.153138	0.183521	0.193658	0.100929	0.061263	0.146911	0.203484	0.055252	0.734778	0.513284
purified-pig-IgG_0.01	0.5138	0.480405	0.49117	0.512831	0.485907	0.527548	0.559216	0.478276	0.46283	0.546965	0.485844	0.408156	0.515406	0.252082	INVALID	0.130961	0.395605	0.412825	0.479111	0.374567	0.50944	0.456142	0.381265	0.534394	0.443244	0.445874	0.4374	0.464066	0.500014	0.485457	0.463252	0.422133	0.45564	INVALID	0.447946	0.422461	0.545127	0.567877	0.519816	0.540392	0.387732	0.466478	0.486251	0.450467	0.601801	0.407801	0.429485	0.371415	0.280194
purified-pig-IgG_0.01_1	0.502222	0.489676	INVALID	0.511848	0.460839	0.485568	0.475602	0.499489	0.452568	0.541919	0.459326	0.460432	0.502042	0.312452	INVALID	0.161839	INVALID	0.368259	0.488139	0.382453	0.530043	0.44253	0.428198	0.537131	0.429573	0.28258	0.444125	0.479717	0.488573	0.483718	0.458662	0.423987	0.435356	0.221027	0.438175	0.4333	0.526966	0.512046	0.506181	0.518172	0.415563	0.45651	0.44071	0.460286	0.499344	0.377764	0.367764	0.381041	0.284978
purified-pig-IgG_0.01_2	0.498769	0.523393	0.515088	0.50639	0.474033	0.482099	0.464256	0.519009	0.478029	0.531452	0.499581	0.495141	0.515046	0.254275	INVALID	0.106683	0.443545	0.417706	0.457201	0.406423	0.525956	0.454778	0.429686	0.508433	0.433033	0.470899	0.467323	0.452256	0.494948	0.504693	0.450426	0.401509	0.445025	0.246953	0.4164	0.424443	0.561897	0.505879	0.516582	0.523608	0.426253	0.464175	INVALID	0.415911	0.565082	0.378096	0.395679	0.366694	INVALID
purified-pig-IgG_0.01_3	0.553073	0.4793	0.510005	0.524334	0.500983	0.493031	0.507036	0.429879	0.429967	0.552327	0.509191	0.509973	0.492801	0.207598	INVALID	0.123359	INVALID	INVALID	0.482876	0.372236	0.417084	0.43109	0.447671	0.420498	0.431907	0.481918	0.455307	0.439529	0.431957	0.513972	0.457318	0.306307	0.460942	0.261619	0.443389	0.420015	0.545702	0.495534	0.54885	0.438237	0.438451	0.445853	INVALID	0.458948	0.571628	0.359088	0.350709	0.319781	0.275414
purified-pig-IgG_0.05	0.73211	0.731194	0.726715	0.720877	0.728443	0.719449	0.711213	0.757933	0.707005	0.73411	0.707911	0.712655	0.741268	0.715051	0.690331	0.701047	0.701901	0.705596	0.705051	0.702539	0.744088	0.678221	0.662538	0.739473	0.707709	0.705659	0.686132	0.697764	0.743557	0.700837	0.724142	0.708222	0.710618	0.704297	0.716593	0.65918	0.749693	0.750599	0.74702	0.747241	0.683955	0.706453	0.68174	0.666074	0.775222	0.652492	0.616263	0.614313	0.751043
purified-pig-IgG_0.05_1	0.733269	0.729634	0.738814	0.717942	0.722948	0.718015	0.723675	0.727561	0.716466	0.741042	0.730647	0.735712	0.740387	0.73799	0.68645	0.690768	0.704279	0.706592	0.71424	0.706271	0.750517	0.709192	0.710716	0.743349	0.699303	0.717828	0.700613	0.689943	0.74916	0.72285	0.722758	0.702791	0.732774	0.708569	0.694359	0.683647	0.713167	0.75389	0.748147	0.734819	0.69721	0.711401	0.694596	0.68261	0.760787	0.658229	0.632731	0.65038	0.748361
purified-pig-IgG_0.05_2	0.721543	0.715109	0.746475	0.713804	0.72139	0.713685	0.706438	0.729342	0.721083	0.727398	0.730733	0.72436	0.74311	0.733635	0.680195	0.670841	0.670711	0.659991	0.705323	0.660401	0.730697	0.701059	0.701056	0.745474	0.701067	0.7065	0.706022	0.664902	0.727566	0.720709	0.703998	0.706019	0.683391	0.68377	0.655554	0.649162	0.732445	0.741021	0.74656	0.756062	0.664929	0.69489	0.557063	0.672156	0.746838	0.629876	0.63832	0.600302	0.74457
purified-pig-IgG_0.05_3	0.727349	0.727018	0.756294	0.723379	0.73037	0.727988	0.726362	0.73885	0.727345	0.744154	0.74511	0.738751	0.754548	0.739835	0.687052	0.686166	0.699283	0.66857	0.731908	0.657773	0.755433	0.686962	0.695104	0.754944	0.714733	0.708906	0.711949	0.708043	0.74752	0.73481	0.726337	0.716681	0.703686	0.719435	0.667475	0.656871	0.752465	0.755101	0.749388	0.752577	0.66689	0.694905	0.684446	0.695837	0.784638	0.641111	0.632945	0.636255	0.783563
purified-pig-IgG_0.1	0.758903	0.660027	0.775964	0.759651	0.765752	0.770698	0.769899	0.768701	0.765775	0.784246	0.774571	0.78025	0.767239	0.745552	0.730863	0.731348	0.728939	0.720435	0.765884	0.736138	0.777455	0.731612	0.736534	0.77763	0.727888	0.742045	0.733973	0.769205	0.778336	0.757025	0.766225	0.760882	0.729239	0.719591	0.736334	0.713933	0.784349	0.782622	0.780089	0.778103	0.734078	0.734998	0.744832	0.730871	0.791035	0.718179	0.712898	0.71516	0.786551
purified-pig-IgG_0.1_1	0.755914	0.765061	0.774077	0.761143	0.770876	0.770412	0.769636	0.763863	0.767009	0.785334	0.777428	0.763461	0.770956	0.730591	0.719306	0.732437	0.732216	0.726452	0.764795	0.724532	0.777248	0.723789	0.724967	0.775827	0.732477	0.737103	0.738202	0.769817	0.781918	0.758337	0.756768	0.752809	0.706637	0.717668	0.734622	0.664722	0.782729	0.780475	0.774735	0.772762	0.73446	0.725454	0.631303	0.729542	0.779532	0.720125	0.706985	0.738821	0.785164
purified-pig-IgG_0.1_2	0.775672	0.757584	0.788168	0.756998	0.779119	0.770857	0.786495	0.785764	0.772336	0.782952	0.785586	0.781747	0.77933	0.771253	0.725956	0.726178	0.726717	0.729748	0.769787	0.693692	0.786405	0.708	0.751782	0.789352	0.727605	0.741515	0.74066	0.748373	0.782378	0.772776	0.764197	0.766798	0.722015	0.731416	0.725764	0.714156	0.789606	0.788973	0.79021	0.787912	0.74874	0.713931	0.359275	0.757624	0.780284	0.713814	0.700347	0.748207	0.79226
purified-pig-IgG_0.1_3	0.764085	0.756275	0.780576	0.76209	0.75315	0.754949	0.774246	0.779802	0.774707	0.78608	0.789477	0.771371	0.783714	0.772466	0.723142	0.735626	0.731531	0.737402	0.776456	0.732706	0.789556	0.724525	0.731618	0.779974	0.736178	0.689364	0.748696	0.733239	0.790862	0.771123	0.774019	0.764878	0.737339	0.72943	0.649046	0.719226	0.782834	0.792497	0.784759	0.793992	0.737962	0.726335	0.742504	0.742257	0.800399	0.73433	0.716632	0.710341	0.791142
purified-pig-IgG_0.2	0.797966	0.773957	0.794805	0.792197	0.797308	0.792955	0.788446	0.790355	0.790385	0.802921	0.793826	0.795414	0.789588	0.79103	0.771876	0.768808	0.778264	0.786612	0.784555	0.638844	0.790464	0.665079	0.749685	0.796927	0.788279	0.795209	0.794012	0.797049	0.790073	0.790729	0.792035	0.781239	0.765853	0.767819	0.787468	0.752951	0.80759	0.792842	0.789537	0.786374	0.782168	0.78301	0.787306	0.779436	0.796603	0.774976	0.769512	0.764652	0.784991
purified-pig-IgG_0.2_1	0.790157	0.792466	0.794426	0.789615	0.796231	0.792839	0.789696	0.789311	0.782142	0.799223	0.792786	0.791769	0.78907	0.781434	0.773174	0.770369	0.779117	0.773968	0.783306	0.546843	0.795123	0.657848	0.628672	0.795775	0.787223	0.791574	0.788685	0.798324	0.795309	0.786403	0.7897	0.772535	0.772351	0.766789	0.750346	0.7512	0.801317	0.794979	0.787339	0.790693	0.770928	0.779247	0.770636	0.773844	0.790332	0.76419	0.759433	0.765905	0.783458
purified-pig-IgG_0.2_2	0.803078	0.80383	0.80764	0.800721	0.806013	0.804714	0.809835	0.799087	0.795948	0.805923	0.801405	0.803594	0.797354	0.793136	0.785797	0.786947	0.783687	0.789463	0.802153	0.61987	0.808996	0.61955	0.772268	0.809309	0.795416	0.803189	0.795729	0.800966	0.809098	0.802491	0.80094	0.7907	0.780569	0.779278	0.780113	0.769221	0.817264	0.810385	0.806938	0.805082	0.781548	0.777518	0.782273	0.783426	0.816109	0.767341	0.753016	0.76442	0.806367
purified-pig-IgG_0.2_3	0.78915	0.79826	0.802288	0.789859	0.801926	0.7864	0.800122	0.79989	0.795294	0.799874	0.800957	0.802357	0.799404	0.791038	0.706446	0.782217	0.776304	0.778006	0.798379	0.749275	0.804144	0.657427	0.688954	0.809716	0.731441	0.799927	0.79473	0.801977	0.809125	0.794669	0.793532	0.784833	0.779637	0.774348	0.757845	0.764606	0.808436	0.805033	0.803924	0.801236	0.703307	0.78419	0.781393	0.776226	0.81365	0.764053	0.751863	0.768631	0.801592
purified-pig-IgG_0.3	0.80418	0.800567	0.802919	0.799768	0.799916	0.798798	0.802147	0.797805	0.792807	0.807619	0.797498	0.797952	0.793383	0.802364	0.798665	0.795372	0.799526	0.797088	0.791853	0.797325	0.797537	0.795789	0.794071	0.803431	0.784853	0.800968	0.79908	0.800925	0.802452	0.79777	0.793604	0.791545	0.792347	0.792309	0.801234	0.776255	0.812289	0.795367	0.795931	0.795172	0.794311	0.804652	0.802814	0.797316	0.802666	0.793946	0.790677	0.755586	0.799316
purified-pig-IgG_0.3_1	0.796187	0.800322	0.79884	0.79621	0.801178	0.79703	0.793821	0.798733	0.785902	0.810456	0.793825	0.795318	0.793151	0.793083	0.790171	0.792486	0.797424	0.795161	0.792139	0.798736	0.793477	0.791625	0.789722	0.797751	0.791574	0.798005	0.790054	0.798368	0.797065	0.781747	0.791574	0.78176	0.789556	0.779891	0.787712	0.77958	0.805015	0.794281	0.791274	0.792139	0.797584	0.798893	0.702785	0.795285	0.808413	0.788754	0.781359	0.776496	0.795825
purified-pig-IgG_0.3_2	0.805055	0.805042	0.808963	0.799636	0.805026	0.805996	0.803181	0.79906	0.797107	0.806384	0.80782	0.808266	0.80571	0.803209	0.79552	0.801701	0.801721	0.783342	0.80368	0.803874	0.807205	0.801072	0.79911	0.808673	0.78492	0.800622	0.804277	0.79935	0.808925	0.79816	0.79694	0.792305	0.795234	0.797223	0.796452	0.783143	0.812219	0.807965	0.807503	0.804011	0.799369	0.798442	0.802543	0.800105	0.813811	0.792337	0.772972	0.781282	0.805155
purified-pig-IgG_0.3_3	0.803076	0.799497	0.800183	0.795761	0.777936	0.796404	0.801503	0.796527	0.790961	0.81079	0.795721	0.80318	0.797493	0.798076	0.788641	0.797205	0.80061	0.797822	0.795529	0.79949	0.79917	0.799177	0.796725	0.800018	0.79094	0.796757	0.798799	0.801777	0.803799	0.784624	0.789141	0.786863	0.791412	0.792804	0.783357	0.78023	0.813519	0.800474	0.794961	0.797793	0.799873	0.799673	0.79911	0.790812	0.809651	0.786215	0.776175	0.784566	0.80231
[truncated: 73 more columns]
